# Supplementary material for: Allergen sensitization stratifies IL-31 production by memory T cells in atopic dermatitis patients
Source: Front Immunol. 2023 Mar 13;14:1124018. doi: 10.3389/fimmu.2023.1124018 (PMC10040786; doi:10.3389/fimmu.2023.1124018)
Supplement: Supplementary file 10 [file Table_1.xlsx]

## Sheet: Table S1
Table S1. Patients’ clinical data.
Clinical characteristics	Patients with AD	N
Age	35.00 (26.00-45.50)	57
Female gender, no (%)	30 (53.57)	56
Years since AD diagnosis	22.50 (12.50-30.50)	54
SCORAD	59.45 (41.63-65.04)	46
EASI	24.15 (17.38-32.00)	54
IGA	3.00 (3.00-4.00)	56
Pruritus (VAS)	7.00 (6.50-9.00)	57
Eosinophilia (x103/µL)	0.52 (0.24-0.78)	50
Total IgE (kU/L)	885.5 (236.7-3248)	58
Sp IgE response (OD)	11057 (2117-18474)	58
Sp IgE > 100 kUA/L, no (%)	21 (36.21)	58
LDH (U/L)	197.0 (125.0-237.0)	32
Atopic comorbidities, no (%)	40 (71.43)	56
Rhinitis	31 (56.36)	55
Asthma	22 (40.00)	55
Conjunctivitis	23 (41.82)	55
Food allergy	13 (24.53)	53
Categorical variables are presented as counts (percentages) and numerical variables are presented as medians (25th-75th percentiles). AD, atopic dermatitis; EASI, eczema area and severity index; IGA, investigator’s global assessment; LDH, lactate dehydrogenase; OD, optical density; SCORAD, scoring atopic dermatitis; VAS, visual analogue scale.
