# Supplementary material for: Allergen sensitization stratifies IL-31 production by memory T cells in atopic dermatitis patients
Source: Front Immunol. 2023 Mar 13;14:1124018. doi: 10.3389/fimmu.2023.1124018 (PMC10040786; doi:10.3389/fimmu.2023.1124018)
Supplement: Supplementary file 11 [file Table_2.xlsx]

## Sheet: Table S2
Table S2. FAM-labelled Taqman probes for quantitative real-time PCR.
	Taqman probe
IL-13	Hs00174379_m1
IL-4	Hs00174122_m1
IL-31	Hs01098710_m1
IL-5	Hs01548712_g1
CCL17	Hs00171074_m1
CCL22	Hs01574247_m1
CCL26	Hs00171146_m1
TSLP	Hs00263639_m1
IL-22	Hs01574154_m1
IL-9	Hs00174125_m1
IL-17A	Hs00174383_m1
IL-17F	Hs00369400_m1
IL-20	Hs00218888_m1
IL-21	Hs00222327_m1
CXCL8	Hs00174103_m1
IFN-γ	Hs00174143_m1
CXCL10	Hs00171042_m1
TNF-α	Hs01113624_g1
IL-1α	Hs00174092_m1
LCN2	Hs01008571_m1
LOR	Hs01894962_s1
FLG	Hs00856927_g1
RPLP0	Hs99999902_m1
