# Supplementary material for: Allergen sensitization stratifies IL-31 production by memory T cells in atopic dermatitis patients
Source: Front Immunol. 2023 Mar 13;14:1124018. doi: 10.3389/fimmu.2023.1124018 (PMC10040786; doi:10.3389/fimmu.2023.1124018)
Supplement: Supplementary file 12 [file Table_3.xlsx]

## Sheet: Table S3
Table S3. DEG in lesional skin tissue between group 1 and group 2 of patients.
ID	group 1 Avg (log2)	group 2 Avg (log2)	Fold Change	P-val	FDR P-val	Gene Symbol	Description
11731392_at	7.63	4.33	9.84	2.79e-07	0.0069	IL20	interleukin 20
11717345_a_at	10.98	7.79	9.12	0.0012	0.9995	FOSB	FBJ murine osteosarcoma viral oncogene homolog B
11719366_s_at	8.45	6.05	5.27	0.0125	0.9995	CXCL1	chemokine (C-X-C motif) ligand 1 (melanoma growth stimulating activity, alpha)
11753698_a_at	7.36	5.03	5.03	1.47e-06	0.0181	IL20	interleukin 20
11749905_a_at	11.49	9.45	4.14	0.003	0.9995	CYR61	cysteine-rich, angiogenic inducer, 61
11746506_a_at	6.4	4.38	4.06	0.0242	0.9995	SPP1	secreted phosphoprotein 1
11738677_a_at	5.69	3.72	3.92	6.47e-11	3.2e-06	OR8G1; OR8G5	olfactory receptor, family 8, subfamily G, member 1 (gene/pseudogene); olfactory receptor, family 8, subfamily G, member 5
11724828_at	6.32	4.41	3.75	0.0027	0.9995	CCL20	chemokine (C-C motif) ligand 20
11715493_a_at	9.96	8.21	3.36	0.007	0.9995	CYR61	cysteine-rich, angiogenic inducer, 61
11732321_a_at	8.97	7.27	3.25	0.003	0.9995	PLAT	plasminogen activator, tissue
11754545_x_at	9.38	7.69	3.22	0.0025	0.9995	PLAT	plasminogen activator, tissue
11731834_a_at	8.2	6.52	3.2	0.046	0.9995	IL24	interleukin 24
11724478_s_at	8.68	7.06	3.08	0.0071	0.9995	FOSL1	FOS-like antigen 1
11724477_a_at	8.86	7.24	3.07	0.007	0.9995	FOSL1	FOS-like antigen 1
11755730_x_at	7.22	5.61	3.04	0.0447	0.9995	SPP1	secreted phosphoprotein 1
11725468_a_at	8.62	7.04	3	0.049	0.9995	LIPG	lipase, endothelial
11753829_a_at	9.26	7.69	2.98	0.0054	0.9995	PLAT	plasminogen activator, tissue
11724479_x_at	8.49	6.94	2.93	0.0077	0.9995	FOSL1	FOS-like antigen 1
11730923_x_at	8.14	6.59	2.92	0.0088	0.9995	ADAMTS4	ADAM metallopeptidase with thrombospondin type 1 motif 4
11715847_x_at	9.36	7.87	2.82	0.0027	0.9995	PLAT	plasminogen activator, tissue
11749809_a_at	9.64	8.16	2.8	0.0015	0.9995	PLAT	plasminogen activator, tissue
11747399_x_at	10.94	9.48	2.77	0.0011	0.9995	PLAT	plasminogen activator, tissue
11719217_a_at	9.19	7.76	2.7	0.0002	0.5965	SOCS3	suppressor of cytokine signaling 3
11738581_at	6.49	5.08	2.65	0.0002	0.6205	OR8D1	olfactory receptor, family 8, subfamily D, member 1
11754604_x_at	5.77	4.4	2.58	0.0149	0.9995	SPP1	secreted phosphoprotein 1
11725584_at	9.35	8.01	2.53	0.0082	0.9995	HAS3	hyaluronan synthase 3
11753632_x_at	8.43	7.11	2.51	0.0029	0.9995	ATF3	activating transcription factor 3
11735767_at	6.14	4.82	2.51	0.0209	0.9995	C16orf54; LOC105369277	chromosome 16 open reading frame 54; transmembrane protein C16orf54
11732040_x_at	5.81	4.49	2.5	0.0005	0.8589	SSX4; SSX4B	synovial sarcoma, X breakpoint 4; synovial sarcoma, X breakpoint 4B
11738069_a_at	8.88	7.57	2.48	0.0037	0.9995	HAS3	hyaluronan synthase 3
11719344_a_at	9.27	7.97	2.46	0.0004	0.7587	ATF3	activating transcription factor 3
11718397_s_at	8.07	6.79	2.43	0.0005	0.7639	JUN	jun proto-oncogene
11750412_a_at	8.14	6.87	2.42	0.0075	0.9995	HAS3	hyaluronan synthase 3
11747398_a_at	11.84	10.58	2.39	0.0017	0.9995	PLAT	plasminogen activator, tissue
11742478_a_at	8.7	7.47	2.35	0.0024	0.9995	NRG1	neuregulin 1
11735768_x_at	6.58	5.38	2.3	0.0409	0.9995	C16orf54; LOC105369277	chromosome 16 open reading frame 54; transmembrane protein C16orf54
11757166_at	9.41	8.22	2.29	0.0325	0.9995	HSPA8	heat shock 70kDa protein 8
11727034_at	7.29	6.1	2.28	0.0011	0.9995	PAPSS2	3'-phosphoadenosine 5'-phosphosulfate synthase 2
11752079_x_at	8.01	6.85	2.25	0.0037	0.9995	ADAMTS4	ADAM metallopeptidase with thrombospondin type 1 motif 4
11717862_x_at	9.45	8.31	2.21	0.0421	0.9995	EGR1	early growth response 1
11740948_s_at	7.74	6.62	2.18	0.0004	0.7147	REXO1L1P	REX1, RNA exonuclease 1 homolog-like 1, pseudogene
11757167_x_at	9.42	8.29	2.18	0.0197	0.9995	HSPA8	heat shock 70kDa protein 8
11717861_a_at	9.38	8.27	2.16	0.0314	0.9995	EGR1	early growth response 1
11754703_a_at	6.91	5.8	2.15	0.0128	0.9995	SLC22A16	solute carrier family 22 (organic cation/carnitine transporter), member 16
11751643_x_at	10.71	9.61	2.15	0.0303	0.9995	EGR1	early growth response 1
11730910_s_at	8.16	7.05	2.15	0.0309	0.9995	CCR5	chemokine (C-C motif) receptor 5 (gene/pseudogene)
11746974_a_at	9.91	8.83	2.12	0.0042	0.9995	LDLR	low density lipoprotein receptor
11738678_at	4.94	3.87	2.11	1.46e-06	0.0181	OR8G5	olfactory receptor, family 8, subfamily G, member 5
11719218_at	9.22	8.18	2.07	0.002	0.9995	SOCS3	suppressor of cytokine signaling 3
11717619_at	8.2	7.2	2.01	0.0034	0.9995	EPHA2	EPH receptor A2
11742393_at	7.24	6.24	2	0.0007	0.8727	TAS2R46	taste receptor, type 2, member 46
11726875_a_at	8.39	7.39	2	0.0279	0.9995	PML	promyelocytic leukemia
11763310_at	11.18	10.18	1.99	0.0063	0.9995	MIR21; VMP1	microRNA 21; vacuole membrane protein 1
11731756_at	7.37	6.39	1.98	0.0057	0.9995	KLHDC7B	kelch domain containing 7B
11729843_s_at	6.87	5.88	1.98	0.0461	0.9995	VNN1	vanin 1
11753631_a_at	8.32	7.35	1.96	0.0011	0.9995	ATF3	activating transcription factor 3
11756465_s_at	9.06	8.09	1.96	0.0043	0.9995	RND3	Rho family GTPase 3
11735806_x_at	5.11	4.14	1.96	0.0095	0.9995	SSX2; SSX2B	synovial sarcoma, X breakpoint 2; synovial sarcoma, X breakpoint 2B
11747105_a_at	9.09	8.12	1.96	0.0401	0.9995	HSPH1	heat shock 105kDa/110kDa protein 1
11740347_x_at	8.79	7.83	1.95	0.0026	0.9995	NRG1	neuregulin 1
11752940_a_at	10.18	9.22	1.94	0.0104	0.9995	EGR1	early growth response 1
11748045_x_at	9.9	8.96	1.93	0.0051	0.9995	LDLR	low density lipoprotein receptor
11716384_at	12.04	11.12	1.9	0.0066	0.9995	CCL2	chemokine (C-C motif) ligand 2
11761932_at	7.37	6.45	1.89	0.0041	0.9995	TUBB4B	tubulin, beta 4B class IVb
11738912_x_at	5.64	4.73	1.89	0.0054	0.9995	TAS2R43; TAS2R45	taste receptor, type 2, member 43; taste receptor, type 2, member 45
11722049_a_at	8.44	7.52	1.89	0.0237	0.9995	DUSP6	dual specificity phosphatase 6
11740544_a_at	8.66	7.75	1.88	0.0017	0.9995	NRG1	neuregulin 1
11740346_a_at	7.62	6.71	1.87	0.0027	0.9995	NRG1	neuregulin 1
11720028_x_at	11.37	10.46	1.87	0.0065	0.9995	LDLR	low density lipoprotein receptor
11741980_a_at	9.09	8.19	1.86	0.0358	0.9995	DUSP6	dual specificity phosphatase 6
11763033_at	8.82	7.95	1.83	0.0007	0.8727	RPS16	ribosomal protein S16
11734419_a_at	8.02	7.15	1.83	0.0387	0.9995	ACSM6	acyl-CoA synthetase medium-chain family member 6
11724509_a_at	9.13	8.26	1.83	0.0435	0.9995	PMAIP1	phorbol-12-myristate-13-acetate-induced protein 1
11741428_a_at	5.62	4.76	1.82	0.0063	0.9995	RBFOX1	RNA binding protein, fox-1 homolog (C. elegans) 1
11750871_a_at	8.62	7.76	1.82	0.0228	0.9995	PAPSS2	3'-phosphoadenosine 5'-phosphosulfate synthase 2
11742385_s_at	4.67	3.81	1.81	0.0003	0.7127	OR8B2; OR8B3	olfactory receptor, family 8, subfamily B, member 2; olfactory receptor, family 8, subfamily B, member 3
11759797_at	5.48	4.62	1.81	0.0296	0.9995	ANXA1	annexin A1
11738916_at	9.1	8.25	1.8	5.42e-05	0.3833	TAS2R31	taste receptor, type 2, member 31
11754296_a_at	10.24	9.39	1.8	0.0039	0.9995	AEN	apoptosis enhancing nuclease
11725513_a_at	8.63	7.78	1.8	0.0194	0.9995	SMAD7	SMAD family member 7
11740951_s_at	8.93	8.08	1.8	0.0453	0.9995	HRH2	histamine receptor H2
11744435_a_at	9.03	8.18	1.8	0.0459	0.9995	DUSP6	dual specificity phosphatase 6
11738917_x_at	9.18	8.35	1.78	7e-05	0.3833	TAS2R31	taste receptor, type 2, member 31
11755079_a_at	9.98	9.15	1.78	0.0076	0.9995	ZC3H12A	zinc finger CCCH-type containing 12A
11748606_x_at	8.52	7.69	1.78	0.0141	0.9995	POLR1B	polymerase (RNA) I polypeptide B
11727215_a_at	7.68	6.86	1.77	0.0029	0.9995	NRG1	neuregulin 1
11722193_a_at	11.01	10.18	1.77	0.006	0.9995	C12orf75	chromosome 12 open reading frame 75
11744005_at	8.32	7.5	1.77	0.0158	0.9995	PHLDA2	pleckstrin homology-like domain, family A, member 2
11759999_at	7.51	6.69	1.77	0.0293	0.9995	CRISPLD2	cysteine-rich secretory protein LCCL domain containing 2
11739654_at	8.77	7.95	1.76	0.0142	0.9995	TNFRSF10A	tumor necrosis factor receptor superfamily, member 10a
11754334_s_at	12.2	11.39	1.76	0.0158	0.9995	EGR1	early growth response 1
11722945_a_at	6.37	5.55	1.76	0.037	0.9995	GLT1D1	glycosyltransferase 1 domain containing 1
11756623_at	9.54	8.73	1.75	0.0258	0.9995	HSPA8	heat shock 70kDa protein 8
11737146_a_at	7.35	6.56	1.74	0.0006	0.8727	SOCS1	suppressor of cytokine signaling 1
11733240_at	8.62	7.82	1.74	0.0294	0.9995	IRAK2	interleukin 1 receptor associated kinase 2
11761252_at	6.36	5.57	1.73	0.0179	0.9995	SUCO	SUN domain containing ossification factor
11737324_x_at	7.26	6.47	1.73	0.0281	0.9995	LAMC2	laminin, gamma 2
11762171_at	8.86	8.07	1.72	0.0399	0.9995	SERPINB5	serpin peptidase inhibitor, clade B (ovalbumin), member 5
11729972_at	7.39	6.61	1.72	0.0442	0.9995	CYP4Z1	cytochrome P450, family 4, subfamily Z, polypeptide 1
11747257_x_at	10.84	10.06	1.71	0.001	0.9995	GRWD1	glutamate-rich WD repeat containing 1
11755278_a_at	8.87	8.1	1.71	0.004	0.9995	CYP2S1	cytochrome P450, family 2, subfamily S, polypeptide 1
11754114_a_at	7.41	6.64	1.71	0.0086	0.9995	CXCL1	chemokine (C-X-C motif) ligand 1 (melanoma growth stimulating activity, alpha)
11762703_a_at	7.52	6.74	1.71	0.0453	0.9995	FAM83A-AS1	FAM83A antisense RNA 1
11744055_a_at	9.66	8.89	1.7	0.0081	0.9995	METTL1	methyltransferase like 1
11726177_s_at	6.22	5.46	1.7	0.0145	0.9995	LOC105369237; SPANXB1	sperm protein associated with the nucleus on the X chromosome B/F; SPANX family, member B1
11755653_a_at	9.38	8.62	1.7	0.0486	0.9995	RFX2	regulatory factor X, 2 (influences HLA class II expression)
11722123_a_at	6.36	5.61	1.69	0.0014	0.9995	CYP27B1	cytochrome P450, family 27, subfamily B, polypeptide 1
11744128_x_at	5.19	4.43	1.69	0.0046	0.9995	CXCL2	chemokine (C-X-C motif) ligand 2
11748605_a_at	9.14	8.39	1.69	0.0156	0.9995	POLR1B	polymerase (RNA) I polypeptide B
11755866_a_at	10.26	9.5	1.69	0.0194	0.9995	OLFM1	olfactomedin 1
11746081_x_at	8.71	7.96	1.69	0.0199	0.9995	FAM60A	family with sequence similarity 60, member A
11722867_at	9.88	9.12	1.69	0.0292	0.9995	CDCP1	CUB domain containing protein 1
11732158_a_at	9.02	8.26	1.69	0.0298	0.9995	ADAMTS1	ADAM metallopeptidase with thrombospondin type 1 motif 1
11735997_x_at	8.73	7.98	1.69	0.0322	0.9995	APOL1	apolipoprotein L1
11716718_at	9.72	8.97	1.68	0.0181	0.9995	GLA	galactosidase, alpha
11717720_a_at	8.27	7.52	1.68	0.0263	0.9995	ST6GAL1	ST6 beta-galactosamide alpha-2,6-sialyltranferase 1
11746912_a_at	5.92	5.19	1.67	0.0003	0.7127	TNIP3	TNFAIP3 interacting protein 3
11724736_x_at	8.99	8.25	1.67	0.0229	0.9995	PDPN	podoplanin
11749593_a_at	8.03	7.29	1.67	0.0379	0.9995	PPP1R3C	protein phosphatase 1, regulatory subunit 3C
11732435_at	6.59	5.85	1.66	0.036	0.9995	SCIMP	SLP adaptor and CSK interacting membrane protein
11746779_a_at	9.75	9.03	1.65	0.0022	0.9995	NCOA7	nuclear receptor coactivator 7
11726543_at	6.14	5.42	1.65	0.0076	0.9995	TULP2	tubby like protein 2
11761251_at	10.17	9.45	1.65	0.0085	0.9995	PMM2	phosphomannomutase 2
11742446_s_at	5.85	5.13	1.64	0.0003	0.7127	FOXD4L5	forkhead box D4-like 5
11760295_at	8.71	7.99	1.64	0.0048	0.9995	EBNA1BP2	EBNA1 binding protein 2
11731268_a_at	8.53	7.82	1.64	0.0058	0.9995	NUP98	nucleoporin 98kDa
11716719_s_at	10.28	9.57	1.64	0.0173	0.9995	GLA	galactosidase, alpha
11759728_at	6.79	6.07	1.64	0.0418	0.9995	SEC24A	SEC24 homolog A, COPII coat complex component
11748749_a_at	9.44	8.73	1.64	0.0461	0.9995	GTPBP4	GTP binding protein 4
11716049_a_at	10.99	10.29	1.63	0.0002	0.5965	TRIB1	tribbles pseudokinase 1
11715484_a_at	11.47	10.76	1.63	0.0003	0.7127	MCL1	myeloid cell leukemia 1
11738964_at	6.08	5.37	1.63	0.0006	0.8727	ANP32D	acidic nuclear phosphoprotein 32 family member D
11741895_a_at	6.68	5.99	1.62	0.0006	0.8727	OTUD4	OTU deubiquitinase 4
11739324_a_at	8.53	7.83	1.62	0.0368	0.9995	WDR4	WD repeat domain 4
11738763_at	5.1	4.42	1.61	7.39e-05	0.3833	OR8B12	olfactory receptor, family 8, subfamily B, member 12
11742389_at	5.67	4.99	1.61	0.0012	0.9995	OR8G1	olfactory receptor, family 8, subfamily G, member 1 (gene/pseudogene)
11762446_x_at	4.62	3.94	1.61	0.0021	0.9995
11740938_a_at	8.76	8.08	1.61	0.0028	0.9995	TGIF1	TGFB-induced factor homeobox 1
11748712_a_at	10.46	9.77	1.61	0.0061	0.9995	PPRC1	peroxisome proliferator-activated receptor gamma, coactivator-related 1
11724737_a_at	7.88	7.2	1.61	0.0089	0.9995	PDPN	podoplanin
11724151_a_at	10.88	10.19	1.61	0.0119	0.9995	TNS4	tensin 4
11757131_at	8.73	8.05	1.61	0.0129	0.9995	SNORD15B	small nucleolar RNA, C/D box 15B
11733913_at	5.95	5.26	1.61	0.025	0.9995	HS3ST1	heparan sulfate (glucosamine) 3-O-sulfotransferase 1
11740947_at	4.84	4.16	1.6	8.54e-05	0.3833	REXO1L1P	REX1, RNA exonuclease 1 homolog-like 1, pseudogene
11715691_s_at	10.41	9.73	1.6	0.0041	0.9995	ZFP36	ZFP36 ring finger protein
11716839_a_at	7.89	7.21	1.6	0.0082	0.9995	RASD1	RAS, dexamethasone-induced 1
11724152_a_at	9.2	8.52	1.6	0.0094	0.9995	TNS4	tensin 4
11763509_at	10.39	9.71	1.6	0.0181	0.9995	CD9	CD9 molecule
11762411_at	5.75	5.08	1.6	0.0238	0.9995	OK/SW-CL.36	OK/SW-CL.36
11717158_at	9.2	8.52	1.6	0.026	0.9995	ZNF593	zinc finger protein 593
11735878_s_at	6.02	5.34	1.6	0.0357	0.9995	FRMPD2; FRMPD2B	FERM and PDZ domain containing 2; FERM and PDZ domain containing 2B, pseudogene
11740588_at	7.32	6.64	1.6	0.0428	0.9995	BDKRB2	bradykinin receptor B2
11719239_at	8.8	8.13	1.59	0.0022	0.9995	PANX1	pannexin 1
11761147_at	9.84	9.17	1.59	0.0178	0.9995	TYMP	thymidine phosphorylase
11751619_a_at	9.51	8.84	1.59	0.0302	0.9995	APOL1	apolipoprotein L1
11742394_x_at	6.96	6.3	1.58	0.0003	0.7127	TAS2R46	taste receptor, type 2, member 46
11759550_at	7.91	7.25	1.58	0.0017	0.9995	ZFAS1	ZNFX1 antisense RNA 1
11763594_a_at	6.94	6.28	1.58	0.0156	0.9995	HS3ST3B1	heparan sulfate (glucosamine) 3-O-sulfotransferase 3B1
11716878_s_at	9.27	8.61	1.58	0.0191	0.9995	B4GALT5	UDP-Gal:betaGlcNAc beta 1,4- galactosyltransferase, polypeptide 5
11754793_a_at	9.38	8.71	1.58	0.0474	0.9995	RRP12	ribosomal RNA processing 12 homolog
11741998_s_at	5.37	4.72	1.57	0.0004	0.7147	OR5L1; OR5L2	olfactory receptor, family 5, subfamily L, member 1 (gene/pseudogene); olfactory receptor, family 5, subfamily L, member 2
11735533_a_at	8.91	8.26	1.57	0.0098	0.9995	HIVEP3	human immunodeficiency virus type I enhancer binding protein 3
11755968_a_at	9.41	8.77	1.57	0.0121	0.9995	NRG1	neuregulin 1
11740734_a_at	5.18	4.54	1.57	0.0128	0.9995	RBFOX1	RNA binding protein, fox-1 homolog (C. elegans) 1
11753235_s_at	6.17	5.52	1.57	0.0344	0.9995	E2F6	E2F transcription factor 6
11758730_x_at	11.38	10.73	1.57	0.0432	0.9995	DUSP1	dual specificity phosphatase 1
11755576_a_at	6.3	5.64	1.57	0.0432	0.9995	TRPM6	transient receptor potential cation channel, subfamily M, member 6
11763018_x_at	6.08	5.43	1.57	0.045	0.9995	HSPD1	heat shock 60kDa protein 1 (chaperonin)
11738911_at	4.81	4.17	1.56	0.004	0.9995	TAS2R43; TAS2R45	taste receptor, type 2, member 43; taste receptor, type 2, member 45
11732062_a_at	11.07	10.43	1.56	0.0063	0.9995	CDCP1	CUB domain containing protein 1
11735534_x_at	8.6	7.95	1.56	0.0144	0.9995	HIVEP3	human immunodeficiency virus type I enhancer binding protein 3
11727992_at	10.24	9.6	1.56	0.0289	0.9995	STX11	syntaxin 11
11755185_a_at	8.14	7.51	1.56	0.0415	0.9995	RFX2	regulatory factor X, 2 (influences HLA class II expression)
11719498_s_at	8.73	8.09	1.56	0.0472	0.9995	ZPR1	ZPR1 zinc finger
11762849_at	5.31	4.67	1.55	0.0064	0.9995	PDPN	podoplanin
11746208_a_at	9.21	8.57	1.55	0.0076	0.9995	BAK1	BCL2-antagonist/killer 1
11762015_at	6.01	5.38	1.55	0.0099	0.9995	EPB41L4A	erythrocyte membrane protein band 4.1 like 4A
11721015_s_at	5.91	5.29	1.55	0.0212	0.9995	WTAP	Wilms tumor 1 associated protein
11744331_a_at	9.06	8.44	1.55	0.0484	0.9995	CFB	complement factor B
11741328_at	4.7	4.08	1.54	0.0011	0.9995	GAGE1; GAGE12F	G antigen 1; G antigen 12F
11717860_a_at	10.13	9.51	1.54	0.0086	0.9995	EGR1	early growth response 1
11738786_x_at	6.1	5.47	1.54	0.0306	0.9995	LOC105369237; SPANXB1	sperm protein associated with the nucleus on the X chromosome B/F; SPANX family, member B1
11758818_at	8.94	8.33	1.53	0.0161	0.9995	RRP7A	ribosomal RNA processing 7 homolog A
11758819_x_at	8.89	8.27	1.53	0.0193	0.9995	RRP7A	ribosomal RNA processing 7 homolog A
11758824_at	6.3	5.68	1.53	0.0472	0.9995	NOL6	nucleolar protein 6 (RNA-associated)
11718394_at	6.85	6.25	1.52	0.0014	0.9995	JUN	jun proto-oncogene
11763144_x_at	4.29	3.69	1.52	0.0021	0.9995	IGKV3-11; IGKV3D-11	immunoglobulin kappa variable 3-11; immunoglobulin kappa variable 3D-11
11718395_s_at	8.99	8.38	1.52	0.0072	0.9995	JUN	jun proto-oncogene
11741603_a_at	9.1	8.49	1.52	0.011	0.9995	HIVEP3	human immunodeficiency virus type I enhancer binding protein 3
11722155_a_at	8.91	8.3	1.52	0.0203	0.9995	SGMS2	sphingomyelin synthase 2
11756020_a_at	6.28	5.68	1.52	0.0219	0.9995	LY6G5C	lymphocyte antigen 6 complex, locus G5C
11720332_a_at	8.82	8.21	1.52	0.0289	0.9995	SLC5A6	solute carrier family 5 (sodium/multivitamin and iodide cotransporter), member 6
11738701_s_at	5.72	5.11	1.52	0.0304	0.9995	OR11H1; OR11H12; OR11H2	olfactory receptor, family 11, subfamily H, member 1; olfactory receptor, family 11, subfamily H, member 12; olfactory receptor, family 11, subfamily H, member 2
11717719_a_at	9.39	8.79	1.52	0.0318	0.9995	ST6GAL1	ST6 beta-galactosamide alpha-2,6-sialyltranferase 1
11727994_at	6.33	5.72	1.52	0.0354	0.9995	STX11	syntaxin 11
11725155_at	8.21	7.6	1.52	0.0356	0.9995	FJX1	four jointed box 1
11760977_a_at	10.45	9.85	1.52	0.0494	0.9995	TYMP	thymidine phosphorylase
11718074_a_at	7.53	6.93	1.52	0.0497	0.9995	IL4R	interleukin 4 receptor
11756358_a_at	8.25	7.65	1.51	0.0006	0.8727	PLK3	polo-like kinase 3
11738042_a_at	5.72	5.13	1.51	0.0024	0.9995	TNIP3	TNFAIP3 interacting protein 3
11756676_s_at	5.63	5.03	1.51	0.003	0.9995	NBPF22P; NBPF4; NBPF6	neuroblastoma breakpoint family, member 22, pseudogene; neuroblastoma breakpoint family, member 4; neuroblastoma breakpoint family, member 6
11741604_x_at	8.52	7.93	1.51	0.0068	0.9995	HIVEP3	human immunodeficiency virus type I enhancer binding protein 3
11719810_at	8.5	7.91	1.51	0.0368	0.9995	RRS1	ribosome biogenesis regulator homolog
11753427_a_at	11.9	11.3	1.51	0.0427	0.9995	RND3	Rho family GTPase 3
11741405_a_at	8.21	7.63	1.5	0.0088	0.9995	RPL28	ribosomal protein L28
11741304_a_at	8.35	7.76	1.5	0.0134	0.9995	NRG1	neuregulin 1
11735839_at	7.06	7.64	-1.5	0.0154	0.9995	STX19	syntaxin 19
11733452_a_at	6.83	7.42	-1.5	0.0435	0.9995	IRX5	iroquois homeobox 5
11758438_s_at	9.9	10.5	-1.51	0.0101	0.9995	CD36	CD36 molecule (thrombospondin receptor)
11749172_x_at	6.58	7.18	-1.51	0.0319	0.9995	NEXN	nexilin (F actin binding protein)
11723667_at	6.02	6.62	-1.51	0.0324	0.9995	SEMA3C	sema domain, immunoglobulin domain (Ig), short basic domain, secreted, (semaphorin) 3C
11741263_s_at	8.56	9.16	-1.51	0.0365	0.9995	LTBP1	latent transforming growth factor beta binding protein 1
11716326_a_at	9.62	10.22	-1.51	0.045	0.9995	GJA1	gap junction protein alpha 1
11730631_a_at	5.3	5.89	-1.51	0.0458	0.9995	WDR72	WD repeat domain 72
11758607_s_at	7.4	8.01	-1.52	0.0083	0.9995	VWA8	von Willebrand factor A domain containing 8
11715920_a_at	9.69	10.3	-1.52	0.0154	0.9995	PGRMC2	progesterone receptor membrane component 2
11736701_at	5.28	5.88	-1.52	0.0177	0.9995	RBM43	RNA binding motif protein 43
11732508_s_at	9.51	10.12	-1.52	0.0234	0.9995	ESYT3	extended synaptotagmin-like protein 3
11754734_a_at	8.46	9.06	-1.52	0.0268	0.9995	ATP6V1C2	ATPase, H+ transporting, lysosomal 42kDa, V1 subunit C2
11739158_a_at	7.13	7.73	-1.52	0.0289	0.9995	USP46	ubiquitin specific peptidase 46
11739108_a_at	5.92	6.53	-1.52	0.03	0.9995	CXorf56	chromosome X open reading frame 56
11752492_a_at	8.57	9.17	-1.52	0.0394	0.9995	ACVR2A	activin A receptor type IIA
11732919_at	6.03	6.63	-1.52	0.0458	0.9995	CORIN	corin, serine peptidase
11724394_at	6.27	6.89	-1.53	0.0139	0.9995	KIAA1211L	KIAA1211-like
11725828_a_at	6.77	7.38	-1.53	0.0225	0.9995	ARMC9	armadillo repeat containing 9
11746008_x_at	4.64	5.25	-1.53	0.0313	0.9995	NEXN	nexilin (F actin binding protein)
11752088_a_at	5.97	6.59	-1.53	0.0345	0.9995	MYO5C	myosin VC
11718169_a_at	10.7	11.31	-1.53	0.0444	0.9995	AZGP1	alpha-2-glycoprotein 1, zinc-binding
11727980_a_at	7.57	8.2	-1.54	0.0033	0.9995	SNX21	sorting nexin family member 21
11720668_at	9.16	9.78	-1.54	0.0062	0.9995	KAT2B	K(lysine) acetyltransferase 2B
11723846_at	8.37	9	-1.54	0.0097	0.9995	DEFB1	defensin, beta 1
11732503_x_at	5.43	6.05	-1.54	0.0469	0.9995	ICA1L	islet cell autoantigen 1 like
11723845_a_at	10.96	11.6	-1.55	0.003	0.9995	DEFB1	defensin, beta 1
11752909_s_at	6.26	6.9	-1.55	0.0111	0.9995	FAM66B; FAM66E	family with sequence similarity 66, member B; family with sequence similarity 66, member E
11732044_at	5.11	5.75	-1.55	0.0199	0.9995	FBLN1	fibulin 1
11742763_a_at	7.91	8.55	-1.56	0.0076	0.9995	FAM214A	family with sequence similarity 214, member A
11747965_a_at	5.91	6.56	-1.56	0.0091	0.9995	SKIDA1	SKI/DACH domain containing 1
11720978_at	7.31	7.95	-1.56	0.0211	0.9995	WARS2	tryptophanyl tRNA synthetase 2, mitochondrial
11734199_a_at	5.84	6.48	-1.56	0.0231	0.9995	ZNF844	zinc finger protein 844
11737136_a_at	7.92	8.57	-1.57	0.0007	0.8727	HOXC6	homeobox C6
11747022_a_at	6.9	7.55	-1.57	0.0016	0.9995	ATP13A4	ATPase type 13A4
11734144_s_at	11.28	11.93	-1.57	0.0089	0.9995	LRRC37A; LRRC37A2; LRRC37A3; LRRC37A4P	leucine rich repeat containing 37A; leucine rich repeat containing 37, member A2; leucine rich repeat containing 37, member A3; leucine rich repeat containing 37, member A4, pseudogene
11726456_at	6.37	7.02	-1.57	0.033	0.9995	MYO5B	myosin VB
11740290_a_at	7.51	8.17	-1.58	3.96e-05	0.3833	HOXC6	homeobox C6
11736544_at	6.78	7.44	-1.58	0.0017	0.9995	MACC1	metastasis associated in colon cancer 1
11725805_a_at	6.32	6.97	-1.58	0.0171	0.9995	ZNF606	zinc finger protein 606
11726526_a_at	7.52	8.18	-1.58	0.0255	0.9995	MFAP3L	microfibrillar associated protein 3 like
11738228_s_at	6.99	7.65	-1.58	0.0344	0.9995	ERV3-1; ZNF117	endogenous retrovirus group 3, member 1; zinc finger protein 117
11759609_at	8.19	8.86	-1.59	0.0101	0.9995	SLC18A2	solute carrier family 18 (vesicular monoamine transporter), member 2
11747268_s_at	8.66	9.34	-1.6	0.0063	0.9995	NBR1	neighbor of BRCA1 gene 1
11716486_at	9.74	10.42	-1.6	0.029	0.9995	FCGBP	Fc fragment of IgG binding protein
11737135_a_at	8.74	9.42	-1.61	0.0012	0.9995	HOXC6	homeobox C6
11727885_at	8.03	8.72	-1.61	0.0036	0.9995	ERAP1	endoplasmic reticulum aminopeptidase 1
11749808_x_at	5.33	6.03	-1.62	0.0009	0.9995	ZNF107	zinc finger protein 107
11754911_x_at	4.98	5.67	-1.62	0.0175	0.9995	NEXN	nexilin (F actin binding protein)
11727967_x_at	6.43	7.13	-1.62	0.0287	0.9995	MSMB	microseminoprotein, beta-
11727170_at	7.9	8.6	-1.62	0.0343	0.9995	TRPS1	trichorhinophalangeal syndrome I
11729987_s_at	5.7	6.39	-1.62	0.04	0.9995	ROBO2	roundabout guidance receptor 2
11724854_at	7.6	8.31	-1.63	0.0074	0.9995	RND2	Rho family GTPase 2
11719025_a_at	9.25	9.95	-1.63	0.0382	0.9995	ZNF652	zinc finger protein 652
11731658_at	5.02	5.72	-1.63	0.0386	0.9995	TRAM1L1	translocation associated membrane protein 1-like 1
11761795_a_at	6.77	7.48	-1.64	0.0199	0.9995	ZNF138	zinc finger protein 138
11721724_a_at	7.18	7.89	-1.64	0.0362	0.9995	GLB1L2	galactosidase beta 1 like 2
11730882_a_at	7.25	7.96	-1.64	0.0405	0.9995	NEBL	nebulette
11755573_s_at	6.02	6.75	-1.66	0.0278	0.9995	FAXDC2	fatty acid hydroxylase domain containing 2
11723147_a_at	7.76	8.5	-1.67	0.0057	0.9995	NAV3	neuron navigator 3
11761163_at	6.74	7.5	-1.69	0.0096	0.9995	GS52	uncharacterized LOC100287301
11732367_a_at	5.2	5.96	-1.69	0.046	0.9995	FGF14	fibroblast growth factor 14
11722630_a_at	6.06	6.84	-1.71	0.0069	0.9995	ICE2	interactor of little elongation complex ELL subunit 2
11721106_a_at	6.66	7.44	-1.72	0.0063	0.9995	RAB3GAP1	RAB3 GTPase activating protein subunit 1 (catalytic)
11734181_at	7.45	8.23	-1.72	0.0191	0.9995	GAN	gigaxonin
11733703_x_at	4.82	5.61	-1.73	0.0089	0.9995	SKIDA1	SKI/DACH domain containing 1
11757426_x_at	7.17	7.97	-1.74	0.0103	0.9995	GLB1L2	galactosidase beta 1 like 2
11731932_a_at	8.9	9.71	-1.76	0.0414	0.9995	KANK1	KN motif and ankyrin repeat domains 1
11749448_x_at	6.06	6.88	-1.77	0.0137	0.9995	NBR2	neighbor of BRCA1 gene 2 (non-protein coding)
11737475_at	8.05	8.87	-1.77	0.0426	0.9995	MAB21L3	mab-21-like 3 (C. elegans)
11749447_a_at	7.36	8.2	-1.79	0.0462	0.9995	NBR2	neighbor of BRCA1 gene 2 (non-protein coding)
11764270_s_at	5.76	6.61	-1.8	0.0379	0.9995	PLGLB1; PLGLB2	plasminogen-like B1; plasminogen-like B2
11752734_x_at	5.89	6.75	-1.81	0.0155	0.9995	ZNF138	zinc finger protein 138
11753787_x_at	7.55	8.42	-1.83	0.0242	0.9995	MSMB	microseminoprotein, beta-
11727341_a_at	8.13	9.01	-1.84	0.0208	0.9995	ATG9B	autophagy related 9B
11748327_x_at	7.61	8.48	-1.84	0.0216	0.9995	ZNF138	zinc finger protein 138
11742712_a_at	10.26	11.14	-1.84	0.0439	0.9995	THBS2	thrombospondin 2
11718751_at	8.67	9.56	-1.85	0.0118	0.9995	NPR2	natriuretic peptide receptor 2
11739975_at	5.33	6.22	-1.85	0.0177	0.9995	ZNF117	zinc finger protein 117
11727342_at	8.13	9.03	-1.86	0.0136	0.9995	ATG9B	autophagy related 9B
11733139_a_at	9.22	10.11	-1.86	0.0252	0.9995	ARL4A	ADP-ribosylation factor like GTPase 4A
11719784_x_at	8.88	9.79	-1.88	0.0404	0.9995	RPS23	ribosomal protein S23
11742711_at	7.94	8.86	-1.89	0.0299	0.9995	THBS2	thrombospondin 2
11732431_a_at	9.34	10.27	-1.9	0.0216	0.9995	MFAP3L	microfibrillar associated protein 3 like
11729962_a_at	5.07	6.01	-1.92	0.018	0.9995	ADCYAP1	adenylate cyclase activating polypeptide 1 (pituitary)
11759332_x_at	6.58	7.56	-1.97	0.0459	0.9995	ZNF117	zinc finger protein 117
11733851_at	7.22	8.21	-1.98	0.0298	0.9995	EIF2A	eukaryotic translation initiation factor 2A, 65kDa
11727343_x_at	7.86	8.86	-2	0.0122	0.9995	ATG9B	autophagy related 9B
11728439_at	6.46	7.45	-2	0.0232	0.9995	BRWD1	bromodomain and WD repeat domain containing 1
11732728_at	6.86	8.04	-2.26	0.0004	0.7147	SLITRK4	SLIT and NTRK-like family, member 4
11741198_x_at	5.83	7.03	-2.31	0.0172	0.9995	ZNF138	zinc finger protein 138
11736667_a_at	7.26	8.61	-2.55	0.0131	0.9995	PTER	phosphotriesterase related
11732837_a_at	6.6	8.2	-3.01	0.0107	0.9995	IL37	interleukin 37
11759199_at	4.83	6.56	-3.31	0.0004	0.7177	CNTN1	contactin 1
11759200_at	5.56	7.37	-3.52	0.0002	0.6205	CNTN1	contactin 1
11742057_a_at	8.11	10.4	-4.88	0.0001	0.4763	CNTN1	contactin 1
11732528_s_at	5.45	7.96	-5.73	0.0215	0.9995	TBX5	T-box 5
11746804_x_at	7.93	10.73	-6.95	0.0208	0.9995	HLA-DQB1	major histocompatibility complex, class II, DQ beta 1
11762641_x_at	4.37	8.25	-14.7	0.019	0.9995	HLA-DQB1	major histocompatibility complex, class II, DQ beta 1
11750528_x_at	7.74	11.82	-16.91	0.0125	0.9995	HLA-DQA1	major histocompatibility complex, class II, DQ alpha 1
