# Supplementary material for: Allergen sensitization stratifies IL-31 production by memory T cells in atopic dermatitis patients
Source: Front Immunol. 2023 Mar 13;14:1124018. doi: 10.3389/fimmu.2023.1124018 (PMC10040786; doi:10.3389/fimmu.2023.1124018)
Supplement: Supplementary file 13 [file Table_4.xlsx]

## Sheet: Table S4
Table S4. Functional enrichment of all up-regulated genes in group 1 of patients with GO database.
source	term_name	term_id	adjusted_p_value	negative_log10_of_adjusted_p_value	term_size	query_size	intersection_size	effective_domain_size	intersections
GO:BP	response to chemical	GO:0042221	1.58625e-10	9.79963	4383	128	65	21092	FOSB,CXCL1,CYR61,SPP1,OR8G5,CCL20,PLAT,IL24,FOSL1,LIPG,SOCS3,OR8D1,ATF3,JUN,NRG1,HSPA8,EGR1,CCR5,LDLR,EPHA2,TAS2R46,PML,VNN1,HSPH1,CCL2,TAS2R45,DUSP6,RPS16,PMAIP1,OR8B3,ANXA1,TAS2R31,SMAD7,HRH2,ZC3H12A,SOCS1,IRAK2,LAMC2,CYP2S1,RFX2,CYP27B1,CXCL2,ST6GAL1,TNIP3,SCIMP,NCOA7,TRIB1,MCL1,OTUD4,OR8B12,OR8G1,ZFP36,CD9,BDKRB2,PANX1,TYMP,OR5L2,DUSP1,TRPM6,HSPD1,ZPR1,BAK1,OR11H2,IL4R,PLK3
GO:BP	response to external stimulus	GO:0009605	1.69142e-06	5.77175	2814	128	44	21092	IL20,FOSB,CXCL1,CYR61,SPP1,CCL20,PLAT,IL24,FOSL1,LIPG,SOCS3,ATF3,JUN,NRG1,HSPA8,CCR5,LDLR,EPHA2,PML,VNN1,CCL2,TUBB4B,PMAIP1,ANXA1,ZC3H12A,TNFRSF10A,SOCS1,IRAK2,LAMC2,CYP27B1,CXCL2,APOL1,ST6GAL1,TNIP3,SCIMP,TRIB1,OTUD4,ZFP36,CD9,TYMP,DUSP1,BAK1,CFB,IL4R
GO:BP	response to organic substance	GO:0010033	3.63053e-06	5.44003	3034	128	45	21092	FOSB,CXCL1,CYR61,SPP1,CCL20,PLAT,IL24,FOSL1,SOCS3,ATF3,JUN,HSPA8,EGR1,CCR5,LDLR,EPHA2,PML,HSPH1,CCL2,DUSP6,RPS16,PMAIP1,ANXA1,SMAD7,HRH2,ZC3H12A,SOCS1,IRAK2,RFX2,CYP27B1,CXCL2,ST6GAL1,TNIP3,SCIMP,TRIB1,MCL1,OTUD4,ZFP36,CD9,PANX1,DUSP1,HSPD1,ZPR1,BAK1,IL4R
GO:BP	response to cytokine	GO:0034097	4.19863e-06	5.37689	906	128	23	21092	CXCL1,CCL20,IL24,FOSL1,SOCS3,EGR1,CCR5,PML,CCL2,RPS16,ANXA1,SMAD7,ZC3H12A,SOCS1,IRAK2,RFX2,CYP27B1,CXCL2,MCL1,OTUD4,ZFP36,DUSP1,IL4R
GO:BP	response to stress	GO:0006950	4.19863e-06	5.37689	3938	128	52	21092	IL20,CXCL1,CYR61,SPP1,CCL20,PLAT,IL24,FOSL1,SOCS3,ATF3,JUN,NRG1,HSPA8,PAPSS2,EGR1,CCR5,LDLR,EPHA2,PML,VNN1,HSPH1,CCL2,TUBB4B,DUSP6,PMAIP1,ANXA1,AEN,SMAD7,ZC3H12A,SOCS1,IRAK2,CYP27B1,CXCL2,APOL1,TNIP3,PDPN,SCIMP,NCOA7,TRIB1,MCL1,OTUD4,WDR4,ZFP36,CD9,BDKRB2,PANX1,DUSP1,HSPD1,BAK1,CFB,IL4R,PLK3
GO:BP	cellular response to chemical stimulus	GO:0070887	5.9133e-06	5.22817	3049	128	44	21092	FOSB,CXCL1,CYR61,SPP1,CCL20,PLAT,IL24,SOCS3,ATF3,JUN,HSPA8,EGR1,CCR5,LDLR,EPHA2,PML,VNN1,CCL2,RPS16,PMAIP1,ANXA1,SMAD7,HRH2,ZC3H12A,SOCS1,IRAK2,CYP2S1,RFX2,CYP27B1,CXCL2,TNIP3,SCIMP,NCOA7,TRIB1,MCL1,OTUD4,ZFP36,BDKRB2,DUSP1,HSPD1,ZPR1,BAK1,IL4R,PLK3
GO:BP	positive regulation of apoptotic process	GO:0043065	5.9133e-06	5.22817	505	128	17	21092	CYR61,FOSL1,ATF3,JUN,PML,VNN1,CCL2,DUSP6,PMAIP1,ANXA1,ZC3H12A,PHLDA2,TNFRSF10A,OLFM1,MCL1,HSPD1,BAK1
GO:BP	positive regulation of cell death	GO:0010942	5.92565e-06	5.22726	584	128	18	21092	CYR61,FOSL1,ATF3,JUN,EGR1,PML,VNN1,CCL2,DUSP6,PMAIP1,ANXA1,ZC3H12A,PHLDA2,TNFRSF10A,OLFM1,MCL1,HSPD1,BAK1
GO:BP	positive regulation of programmed cell death	GO:0043068	5.92565e-06	5.22726	517	128	17	21092	CYR61,FOSL1,ATF3,JUN,PML,VNN1,CCL2,DUSP6,PMAIP1,ANXA1,ZC3H12A,PHLDA2,TNFRSF10A,OLFM1,MCL1,HSPD1,BAK1
GO:BP	biological process involved in interspecies interaction between organisms	GO:0044419	1.84883e-05	4.7331	1675	128	30	21092	CXCL1,CCL20,IL24,FOSL1,JUN,HSPA8,CCR5,LDLR,EPHA2,PML,VNN1,CCL2,TUBB4B,PMAIP1,ANXA1,ZC3H12A,SOCS1,IRAK2,CYP27B1,CXCL2,APOL1,TNIP3,SCIMP,TRIB1,OTUD4,ZFP36,HSPD1,BAK1,CFB,IL4R
GO:BP	cellular response to lipopolysaccharide	GO:0071222	1.95092e-05	4.70976	210	128	11	21092	CXCL1,IL24,CCR5,CCL2,ZC3H12A,IRAK2,CXCL2,TNIP3,SCIMP,TRIB1,ZFP36
GO:BP	cellular response to molecule of bacterial origin	GO:0071219	2.74031e-05	4.5622	219	128	11	21092	CXCL1,IL24,CCR5,CCL2,ZC3H12A,IRAK2,CXCL2,TNIP3,SCIMP,TRIB1,ZFP36
GO:BP	cellular response to lipid	GO:0071396	3.12158e-05	4.50563	595	128	17	21092	CXCL1,SPP1,PLAT,IL24,HSPA8,CCR5,LDLR,CCL2,ANXA1,ZC3H12A,IRAK2,CYP27B1,CXCL2,TNIP3,SCIMP,TRIB1,ZFP36
GO:BP	cellular response to organic substance	GO:0071310	4.26058e-05	4.37053	2405	128	36	21092	FOSB,CXCL1,CYR61,SPP1,CCL20,PLAT,IL24,SOCS3,ATF3,JUN,HSPA8,EGR1,CCR5,LDLR,PML,CCL2,RPS16,ANXA1,SMAD7,HRH2,ZC3H12A,SOCS1,IRAK2,RFX2,CYP27B1,CXCL2,TNIP3,SCIMP,TRIB1,OTUD4,ZFP36,DUSP1,HSPD1,ZPR1,BAK1,IL4R
GO:BP	inflammatory response	GO:0006954	6.16356e-05	4.21017	786	128	19	21092	IL20,CXCL1,SPP1,CCL20,SOCS3,JUN,CCR5,LDLR,EPHA2,VNN1,CCL2,ANXA1,ZC3H12A,IRAK2,CXCL2,TNIP3,ZFP36,BDKRB2,IL4R
GO:BP	cellular response to biotic stimulus	GO:0071216	6.61818e-05	4.17926	246	128	11	21092	CXCL1,IL24,CCR5,CCL2,ZC3H12A,IRAK2,CXCL2,TNIP3,SCIMP,TRIB1,ZFP36
GO:BP	negative regulation of alpha-beta T cell differentiation	GO:0046639	8.34991e-05	4.07832	26	128	5	21092	ANXA1,SMAD7,ZC3H12A,SOCS1,IL4R
GO:BP	immune system process	GO:0002376	8.34991e-05	4.07832	2842	128	39	21092	IL20,CXCL1,CCL20,JUN,EGR1,CCR5,LDLR,EPHA2,PML,VNN1,HSPH1,CCL2,TUBB4B,PMAIP1,ANXA1,SMAD7,HRH2,ZC3H12A,SOCS1,IRAK2,CYP27B1,CXCL2,APOL1,ST6GAL1,TNIP3,PDPN,SCIMP,TRIB1,OTUD4,ZFP36,CD9,PANX1,DUSP1,HSPD1,BAK1,CFB,IGKV3D-11,IL4R,RRS1
GO:BP	regulation of apoptotic process	GO:0042981	8.59058e-05	4.06598	1453	128	26	21092	CYR61,FOSL1,SOCS3,ATF3,JUN,NRG1,EGR1,PML,VNN1,CCL2,DUSP6,PMAIP1,ANXA1,ZC3H12A,PHLDA2,TNFRSF10A,OLFM1,ST6GAL1,PDPN,MCL1,ZFP36,BDKRB2,HSPD1,ZPR1,BAK1,PLK3
GO:BP	cellular response to cytokine stimulus	GO:0071345	8.59058e-05	4.06598	817	128	19	21092	CXCL1,CCL20,IL24,SOCS3,EGR1,CCR5,PML,CCL2,RPS16,SMAD7,ZC3H12A,SOCS1,IRAK2,RFX2,CXCL2,OTUD4,ZFP36,DUSP1,IL4R
GO:BP	response to biotic stimulus	GO:0009607	8.59058e-05	4.06598	1554	128	27	21092	CXCL1,CCL20,IL24,FOSL1,CCR5,EPHA2,PML,VNN1,CCL2,TUBB4B,PMAIP1,ANXA1,ZC3H12A,SOCS1,IRAK2,CYP27B1,CXCL2,APOL1,TNIP3,SCIMP,TRIB1,OTUD4,ZFP36,HSPD1,BAK1,CFB,IL4R
GO:BP	apoptotic process	GO:0006915	0.000106081	3.97436	1889	128	30	21092	CYR61,IL24,FOSL1,SOCS3,ATF3,JUN,NRG1,EGR1,EPHA2,PML,VNN1,CCL2,DUSP6,PMAIP1,ANXA1,AEN,ZC3H12A,PHLDA2,TNFRSF10A,OLFM1,ST6GAL1,PDPN,MCL1,TNS4,ZFP36,BDKRB2,HSPD1,ZPR1,BAK1,PLK3
GO:BP	response to lipopolysaccharide	GO:0032496	0.000106081	3.97436	327	128	12	21092	CXCL1,IL24,CCR5,CCL2,ZC3H12A,IRAK2,CYP27B1,CXCL2,TNIP3,SCIMP,TRIB1,ZFP36
GO:BP	regulation of programmed cell death	GO:0043067	0.000106081	3.97436	1482	128	26	21092	CYR61,FOSL1,SOCS3,ATF3,JUN,NRG1,EGR1,PML,VNN1,CCL2,DUSP6,PMAIP1,ANXA1,ZC3H12A,PHLDA2,TNFRSF10A,OLFM1,ST6GAL1,PDPN,MCL1,ZFP36,BDKRB2,HSPD1,ZPR1,BAK1,PLK3
GO:BP	regulation of cell adhesion	GO:0030155	0.000139643	3.85498	775	128	18	21092	CYR61,NRG1,EPHA2,PML,VNN1,HSPH1,CCL2,ANXA1,SMAD7,ZC3H12A,SOCS1,ST6GAL1,PDPN,GTPBP4,CD9,DUSP1,HSPD1,IL4R
GO:BP	response to external biotic stimulus	GO:0043207	0.000144482	3.84019	1516	128	26	21092	CXCL1,CCL20,IL24,FOSL1,CCR5,EPHA2,PML,VNN1,CCL2,TUBB4B,PMAIP1,ANXA1,ZC3H12A,SOCS1,IRAK2,CYP27B1,CXCL2,APOL1,TNIP3,SCIMP,TRIB1,OTUD4,ZFP36,BAK1,CFB,IL4R
GO:BP	response to other organism	GO:0051707	0.000144482	3.84019	1513	128	26	21092	CXCL1,CCL20,IL24,FOSL1,CCR5,EPHA2,PML,VNN1,CCL2,TUBB4B,PMAIP1,ANXA1,ZC3H12A,SOCS1,IRAK2,CYP27B1,CXCL2,APOL1,TNIP3,SCIMP,TRIB1,OTUD4,ZFP36,BAK1,CFB,IL4R
GO:BP	programmed cell death	GO:0012501	0.000155525	3.8082	1942	128	30	21092	CYR61,IL24,FOSL1,SOCS3,ATF3,JUN,NRG1,EGR1,EPHA2,PML,VNN1,CCL2,DUSP6,PMAIP1,ANXA1,AEN,ZC3H12A,PHLDA2,TNFRSF10A,OLFM1,ST6GAL1,PDPN,MCL1,TNS4,ZFP36,BDKRB2,HSPD1,ZPR1,BAK1,PLK3
GO:BP	response to molecule of bacterial origin	GO:0002237	0.000155525	3.8082	346	128	12	21092	CXCL1,IL24,CCR5,CCL2,ZC3H12A,IRAK2,CYP27B1,CXCL2,TNIP3,SCIMP,TRIB1,ZFP36
GO:BP	regulation of cell death	GO:0010941	0.000162353	3.78954	1637	128	27	21092	CYR61,FOSL1,SOCS3,ATF3,JUN,NRG1,EGR1,PML,VNN1,CCL2,DUSP6,PMAIP1,ANXA1,ZC3H12A,PHLDA2,TNFRSF10A,OLFM1,ST6GAL1,PDPN,NCOA7,MCL1,ZFP36,BDKRB2,HSPD1,ZPR1,BAK1,PLK3
GO:BP	defense response	GO:0006952	0.000162353	3.78954	1742	128	28	21092	IL20,CXCL1,SPP1,CCL20,FOSL1,SOCS3,JUN,CCR5,LDLR,EPHA2,PML,VNN1,CCL2,TUBB4B,PMAIP1,ANXA1,ZC3H12A,SOCS1,IRAK2,CYP27B1,CXCL2,APOL1,TNIP3,OTUD4,ZFP36,BDKRB2,CFB,IL4R
GO:BP	locomotion	GO:0040011	0.000179473	3.746	1349	128	24	21092	CXCL1,CYR61,CCL20,IL24,FOSL1,JUN,NRG1,CCR5,EPHA2,CCL2,ANXA1,SMAD7,ZC3H12A,PHLDA2,LAMC2,CXCL2,ADAMTS1,ST6GAL1,PDPN,GTPBP4,TRIB1,CD9,TYMP,DUSP1
GO:BP	response to oxygen-containing compound	GO:1901700	0.00018456	3.73386	1655	128	27	21092	FOSB,CXCL1,SPP1,PLAT,IL24,FOSL1,SOCS3,JUN,EGR1,CCR5,LDLR,CCL2,ANXA1,HRH2,ZC3H12A,SOCS1,IRAK2,CYP27B1,CXCL2,ST6GAL1,TNIP3,SCIMP,TRIB1,ZFP36,PANX1,BAK1,PLK3
GO:BP	response to stimulus	GO:0050896	0.000194744	3.71054	9000	128	81	21092	IL20,FOSB,CXCL1,CYR61,SPP1,OR8G5,CCL20,PLAT,IL24,FOSL1,LIPG,SOCS3,OR8D1,ATF3,JUN,NRG1,HSPA8,PAPSS2,EGR1,CCR5,LDLR,EPHA2,TAS2R46,PML,VNN1,RND3,HSPH1,CCL2,TUBB4B,TAS2R45,DUSP6,RPS16,PMAIP1,OR8B3,ANXA1,TAS2R31,AEN,SMAD7,HRH2,ZC3H12A,PHLDA2,TNFRSF10A,SOCS1,IRAK2,LAMC2,CYP2S1,RFX2,CYP27B1,CXCL2,OLFM1,ADAMTS1,APOL1,ST6GAL1,TNIP3,PDPN,SCIMP,NCOA7,TRIB1,MCL1,OTUD4,WDR4,OR8B12,OR8G1,ZFP36,RASD1,CD9,BDKRB2…
GO:BP	cell population proliferation	GO:0008283	0.000202156	3.69431	1988	128	30	21092	CXCL1,CYR61,IL24,FOSL1,LIPG,ATF3,JUN,NRG1,EGR1,EPHA2,PML,CCL2,ANXA1,SMAD7,PHLDA2,LAMC2,SERPINB5,CYP27B1,ADAMTS1,ST6GAL1,PDPN,GTPBP4,TRIB1,ZFP36,CD9,DUSP1,HSPD1,ZPR1,BAK1,IL4R
GO:BP	cellular response to chemokine	GO:1990869	0.000202156	3.69431	98	128	7	21092	CXCL1,CCL20,CCR5,CCL2,ZC3H12A,CXCL2,DUSP1
GO:BP	response to chemokine	GO:1990868	0.000202156	3.69431	98	128	7	21092	CXCL1,CCL20,CCR5,CCL2,ZC3H12A,CXCL2,DUSP1
GO:BP	cell communication	GO:0007154	0.000206673	3.68472	6551	128	65	21092	IL20,CXCL1,CYR61,SPP1,OR8G5,CCL20,PLAT,IL24,FOSL1,SOCS3,OR8D1,ATF3,JUN,NRG1,HSPA8,EGR1,CCR5,EPHA2,TAS2R46,PML,VNN1,RND3,CCL2,TAS2R45,DUSP6,PMAIP1,OR8B3,ANXA1,TAS2R31,AEN,SMAD7,HRH2,ZC3H12A,PHLDA2,TNFRSF10A,SOCS1,IRAK2,CYP27B1,CXCL2,OLFM1,ADAMTS1,TNIP3,PDPN,SCIMP,TRIB1,MCL1,OTUD4,OR8B12,OR8G1,ZFP36,RASD1,BDKRB2,PANX1,TYMP,OR5L2,DUSP1,HSPD1,STX11,ZPR1,BAK1,OR11H2,FJX1,IL4R,PLK3,RRS1
GO:BP	cell death	GO:0008219	0.000206673	3.68472	2107	128	31	21092	CYR61,IL24,FOSL1,SOCS3,ATF3,JUN,NRG1,EGR1,EPHA2,PML,VNN1,CCL2,DUSP6,PMAIP1,ANXA1,AEN,ZC3H12A,PHLDA2,TNFRSF10A,OLFM1,ST6GAL1,PDPN,NCOA7,MCL1,TNS4,ZFP36,BDKRB2,HSPD1,ZPR1,BAK1,PLK3
GO:BP	response to lipid	GO:0033993	0.000206673	3.68472	909	128	19	21092	FOSB,CXCL1,SPP1,PLAT,IL24,FOSL1,HSPA8,CCR5,LDLR,CCL2,ANXA1,ZC3H12A,IRAK2,CYP27B1,CXCL2,TNIP3,SCIMP,TRIB1,ZFP36
GO:BP	multicellular organismal process	GO:0032501	0.000209784	3.67823	7463	128	71	21092	IL20,FOSB,CXCL1,CYR61,SPP1,OR8G5,PLAT,FOSL1,LIPG,ADAMTS4,SOCS3,OR8D1,JUN,NRG1,PAPSS2,EGR1,SLC22A16,LDLR,EPHA2,TAS2R46,PML,VMP1,VNN1,CCL2,TAS2R45,DUSP6,RBFOX1,OR8B3,ANXA1,TAS2R31,SMAD7,HRH2,ZC3H12A,POLR1B,PHLDA2,CRISPLD2,SOCS1,SUCO,LAMC2,SERPINB5,SPANXB1,RFX2,CYP27B1,OLFM1,ADAMTS1,PDPN,SCIMP,TULP2,GTPBP4,TRIB1,OR8B12,OR8G1,ZFP36,CD9,BDKRB2,PANX1,TYMP,HS3ST3B1,B4GALT5,OR5L2,DUSP1,HSPD1,ZPR1,BAK1,RR…
GO:BP	negative regulation of response to stimulus	GO:0048585	0.00026363	3.579	1604	128	26	21092	SPP1,PLAT,SOCS3,ATF3,NRG1,EGR1,LDLR,EPHA2,CCL2,DUSP6,ANXA1,SMAD7,ZC3H12A,SOCS1,ST6GAL1,TNIP3,NCOA7,TRIB1,MCL1,OTUD4,ZFP36,CD9,BDKRB2,DUSP1,BAK1,IL4R
GO:BP	negative regulation of T-helper cell differentiation	GO:0045623	0.000286736	3.54252	18	128	4	21092	ANXA1,SMAD7,ZC3H12A,IL4R
GO:BP	signaling	GO:0023052	0.00031256	3.50507	6492	128	64	21092	IL20,CXCL1,CYR61,SPP1,OR8G5,CCL20,PLAT,IL24,SOCS3,OR8D1,ATF3,JUN,NRG1,EGR1,CCR5,LDLR,EPHA2,TAS2R46,PML,VNN1,RND3,CCL2,TAS2R45,DUSP6,PMAIP1,OR8B3,ANXA1,TAS2R31,AEN,SMAD7,HRH2,ZC3H12A,PHLDA2,TNFRSF10A,SOCS1,IRAK2,CYP27B1,CXCL2,OLFM1,ADAMTS1,TNIP3,PDPN,SCIMP,TRIB1,MCL1,OTUD4,OR8B12,OR8G1,ZFP36,RASD1,BDKRB2,PANX1,TYMP,OR5L2,DUSP1,HSPD1,STX11,ZPR1,BAK1,OR11H2,FJX1,IL4R,PLK3,RRS1
GO:BP	regulation of multicellular organismal process	GO:0051239	0.00033914	3.46962	2753	128	36	21092	IL20,CYR61,SPP1,PLAT,LIPG,JUN,NRG1,EGR1,LDLR,EPHA2,PML,VNN1,DUSP6,ANXA1,SMAD7,HRH2,ZC3H12A,PHLDA2,SOCS1,SUCO,CYP27B1,OLFM1,ADAMTS1,PDPN,SCIMP,TRIB1,ZFP36,CD9,BDKRB2,PANX1,TYMP,B4GALT5,HSPD1,ZPR1,SGMS2,IL4R
GO:BP	signal transduction	GO:0007165	0.000488087	3.3115	5993	128	60	21092	IL20,CXCL1,CYR61,SPP1,OR8G5,CCL20,PLAT,IL24,SOCS3,OR8D1,ATF3,JUN,NRG1,EGR1,CCR5,EPHA2,TAS2R46,PML,VNN1,RND3,CCL2,TAS2R45,DUSP6,PMAIP1,OR8B3,ANXA1,TAS2R31,AEN,SMAD7,HRH2,ZC3H12A,PHLDA2,TNFRSF10A,SOCS1,IRAK2,CYP27B1,CXCL2,OLFM1,ADAMTS1,TNIP3,PDPN,SCIMP,TRIB1,MCL1,OTUD4,OR8B12,OR8G1,ZFP36,RASD1,BDKRB2,TYMP,OR5L2,DUSP1,HSPD1,ZPR1,BAK1,OR11H2,IL4R,PLK3,RRS1
GO:BP	cellular response to stimulus	GO:0051716	0.000495756	3.30473	7494	128	70	21092	IL20,FOSB,CXCL1,CYR61,SPP1,OR8G5,CCL20,PLAT,IL24,FOSL1,SOCS3,OR8D1,ATF3,JUN,NRG1,HSPA8,EGR1,CCR5,LDLR,EPHA2,TAS2R46,PML,VNN1,RND3,CCL2,TAS2R45,DUSP6,RPS16,PMAIP1,OR8B3,ANXA1,TAS2R31,AEN,SMAD7,HRH2,ZC3H12A,PHLDA2,TNFRSF10A,SOCS1,IRAK2,CYP2S1,RFX2,CYP27B1,CXCL2,OLFM1,ADAMTS1,TNIP3,PDPN,SCIMP,NCOA7,TRIB1,MCL1,OTUD4,WDR4,OR8B12,OR8G1,ZFP36,RASD1,CD9,BDKRB2,TYMP,OR5L2,DUSP1,HSPD1,ZPR1,BAK1,OR11H2,IL4R…
GO:BP	negative regulation of alpha-beta T cell activation	GO:0046636	0.000530298	3.27548	45	128	5	21092	ANXA1,SMAD7,ZC3H12A,SOCS1,IL4R
GO:BP	regulation of cell population proliferation	GO:0042127	0.000537935	3.26927	1683	128	26	21092	CXCL1,CYR61,IL24,FOSL1,ATF3,JUN,NRG1,EGR1,PML,CCL2,ANXA1,SMAD7,PHLDA2,LAMC2,SERPINB5,CYP27B1,ADAMTS1,ST6GAL1,PDPN,GTPBP4,TRIB1,ZFP36,CD9,DUSP1,BAK1,IL4R
GO:BP	negative regulation of CD4-positive, alpha-beta T cell differentiation	GO:0043371	0.0005785	3.2377	22	128	4	21092	ANXA1,SMAD7,ZC3H12A,IL4R
GO:BP	cellular response to oxygen-containing compound	GO:1901701	0.000592766	3.22712	1186	128	21	21092	CXCL1,SPP1,PLAT,IL24,SOCS3,JUN,EGR1,CCR5,LDLR,CCL2,ANXA1,HRH2,ZC3H12A,SOCS1,IRAK2,CYP27B1,CXCL2,TNIP3,SCIMP,TRIB1,ZFP36
GO:BP	vasculature development	GO:0001944	0.000623535	3.20514	734	128	16	21092	CYR61,FOSL1,SOCS3,JUN,EGR1,LDLR,EPHA2,PML,CCL2,ANXA1,SMAD7,ZC3H12A,ADAMTS1,PDPN,TYMP,BAK1
GO:BP	cell migration	GO:0016477	0.000637599	3.19545	1498	128	24	21092	CXCL1,CYR61,CCL20,PLAT,IL24,JUN,NRG1,CCR5,EPHA2,PML,RND3,CCL2,ANXA1,SMAD7,ZC3H12A,PHLDA2,LAMC2,CXCL2,ADAMTS1,PDPN,GTPBP4,TRIB1,CD9,DUSP1
GO:BP	regulation of multicellular organismal development	GO:2000026	0.000637599	3.19545	1394	128	23	21092	IL20,CYR61,SPP1,NRG1,LDLR,EPHA2,PML,VNN1,DUSP6,ANXA1,SMAD7,ZC3H12A,PHLDA2,SOCS1,CYP27B1,ADAMTS1,TRIB1,ZFP36,TYMP,B4GALT5,ZPR1,SGMS2,IL4R
GO:BP	negative regulation of T cell differentiation	GO:0045581	0.000639252	3.19433	48	128	5	21092	ANXA1,SMAD7,ZC3H12A,SOCS1,IL4R
GO:BP	regulation of cell migration	GO:0030334	0.000706127	3.15112	923	128	18	21092	CYR61,CCL20,IL24,JUN,NRG1,EPHA2,CCL2,ANXA1,SMAD7,ZC3H12A,PHLDA2,LAMC2,ADAMTS1,PDPN,GTPBP4,TRIB1,CD9,DUSP1
GO:BP	regulation of locomotion	GO:0040012	0.00084673	3.07226	1030	128	19	21092	CYR61,CCL20,IL24,JUN,NRG1,EPHA2,CCL2,ANXA1,SMAD7,ZC3H12A,PHLDA2,LAMC2,ADAMTS1,ST6GAL1,PDPN,GTPBP4,TRIB1,CD9,DUSP1
GO:BP	response to interleukin-1	GO:0070555	0.000973079	3.01185	133	128	7	21092	CCL20,EGR1,CCL2,ANXA1,ZC3H12A,IRAK2,OTUD4
GO:BP	regulation of CD4-positive, alpha-beta T cell differentiation	GO:0043370	0.00106905	2.971	54	128	5	21092	ANXA1,SMAD7,ZC3H12A,SOCS1,IL4R
GO:BP	blood vessel development	GO:0001568	0.00134119	2.87251	703	128	15	21092	CYR61,FOSL1,SOCS3,JUN,EGR1,LDLR,EPHA2,PML,CCL2,ANXA1,SMAD7,ZC3H12A,ADAMTS1,TYMP,BAK1
GO:BP	chemotaxis	GO:0006935	0.00135233	2.86892	620	128	14	21092	CXCL1,CYR61,CCL20,FOSL1,NRG1,CCR5,EPHA2,CCL2,ANXA1,LAMC2,CXCL2,ST6GAL1,TYMP,DUSP1
GO:BP	taxis	GO:0042330	0.00135651	2.86758	622	128	14	21092	CXCL1,CYR61,CCL20,FOSL1,NRG1,CCR5,EPHA2,CCL2,ANXA1,LAMC2,CXCL2,ST6GAL1,TYMP,DUSP1
GO:BP	negative regulation of protein phosphorylation	GO:0001933	0.00135651	2.86758	319	128	10	21092	SOCS3,JUN,DUSP6,SMAD7,ZC3H12A,SOCS1,TRIB1,BDKRB2,DUSP1,BAK1
GO:BP	negative regulation of lymphocyte differentiation	GO:0045620	0.00139234	2.85625	58	128	5	21092	ANXA1,SMAD7,ZC3H12A,SOCS1,IL4R
GO:BP	negative regulation of cell population proliferation	GO:0008285	0.00139234	2.85625	711	128	15	21092	CXCL1,IL24,FOSL1,JUN,PML,CCL2,SMAD7,CYP27B1,ADAMTS1,PDPN,GTPBP4,TRIB1,CD9,DUSP1,BAK1
GO:BP	cell motility	GO:0048870	0.00139234	2.85625	1698	128	25	21092	CXCL1,CYR61,CCL20,PLAT,IL24,JUN,NRG1,SLC22A16,CCR5,EPHA2,PML,RND3,CCL2,ANXA1,SMAD7,ZC3H12A,PHLDA2,LAMC2,CXCL2,ADAMTS1,PDPN,GTPBP4,TRIB1,CD9,DUSP1
GO:BP	regulation of cell motility	GO:2000145	0.00140251	2.85309	985	128	18	21092	CYR61,CCL20,IL24,JUN,NRG1,EPHA2,CCL2,ANXA1,SMAD7,ZC3H12A,PHLDA2,LAMC2,ADAMTS1,PDPN,GTPBP4,TRIB1,CD9,DUSP1
GO:BP	ncRNA metabolic process	GO:0034660	0.00154889	2.80998	634	128	14	21092	FOSL1,JUN,EGR1,RPS16,ZC3H12A,POLR1B,METTL1,EBNA1BP2,GTPBP4,WDR4,RRP12,RRP7A,NOL6,RRS1
GO:BP	regulation of cell-cell adhesion	GO:0022407	0.00159751	2.79656	475	128	12	21092	VNN1,HSPH1,CCL2,ANXA1,SMAD7,ZC3H12A,SOCS1,PDPN,GTPBP4,CD9,HSPD1,IL4R
GO:BP	tRNA (guanine-N7)-methylation	GO:0106004	0.00173629	2.76038	2	128	2	21092	METTL1,WDR4
GO:BP	regulation of cellular process	GO:0050794	0.00174555	2.75807	11130	128	90	21092	IL20,FOSB,CXCL1,CYR61,SPP1,OR8G5,CCL20,PLAT,IL24,FOSL1,LIPG,SOCS3,OR8D1,HAS3,ATF3,SSX4B,JUN,NRG1,HSPA8,EGR1,CCR5,LDLR,EPHA2,TAS2R46,PML,VMP1,VNN1,RND3,SSX2B,HSPH1,CCL2,TAS2R45,DUSP6,PMAIP1,RBFOX1,OR8B3,ANXA1,TAS2R31,AEN,SMAD7,HRH2,ZC3H12A,PHLDA2,TNFRSF10A,SOCS1,IRAK2,SUCO,LAMC2,SERPINB5,RFX2,CYP27B1,CXCL2,OLFM1,ADAMTS1,GLA,ST6GAL1,TNIP3,PDPN,PPP1R3C,SCIMP,NCOA7,FOXD4L5,NUP98,SEC24A,GTPBP4,TRIB1,M…
GO:BP	circulatory system development	GO:0072359	0.00184967	2.73291	1109	128	19	21092	CYR61,FOSL1,SOCS3,JUN,NRG1,EGR1,LDLR,EPHA2,PML,CCL2,DUSP6,ANXA1,SMAD7,ZC3H12A,OLFM1,ADAMTS1,PDPN,TYMP,BAK1
GO:BP	response to organic cyclic compound	GO:0014070	0.00185835	2.73087	918	128	17	21092	FOSB,SPP1,PLAT,FOSL1,HSPA8,EGR1,CCR5,CCL2,DUSP6,PMAIP1,ANXA1,HRH2,ZC3H12A,CYP27B1,ZFP36,PANX1,BAK1
GO:BP	cellular response to interleukin-1	GO:0071347	0.00204566	2.68917	106	128	6	21092	CCL20,EGR1,CCL2,ZC3H12A,IRAK2,OTUD4
GO:BP	negative regulation of leukocyte differentiation	GO:1902106	0.00204566	2.68917	106	128	6	21092	ANXA1,SMAD7,ZC3H12A,SOCS1,TRIB1,IL4R
GO:BP	negative regulation of protein modification process	GO:0031400	0.00228927	2.6403	498	128	12	21092	SOCS3,JUN,DUSP6,SMAD7,ZC3H12A,SOCS1,NCOA7,GTPBP4,TRIB1,BDKRB2,DUSP1,BAK1
GO:BP	negative regulation of hemopoiesis	GO:1903707	0.00242136	2.61594	110	128	6	21092	ANXA1,SMAD7,ZC3H12A,SOCS1,TRIB1,IL4R
GO:BP	negative regulation of protein metabolic process	GO:0051248	0.00242136	2.61594	1039	128	18	21092	PLAT,SOCS3,JUN,NRG1,LDLR,PML,DUSP6,SMAD7,ZC3H12A,SOCS1,SERPINB5,NCOA7,GTPBP4,TRIB1,ZFP36,BDKRB2,DUSP1,BAK1
GO:BP	anatomical structure morphogenesis	GO:0009653	0.00255149	2.59321	2722	128	33	21092	CYR61,SPP1,SOCS3,JUN,NRG1,LDLR,EPHA2,PML,RND3,CCL2,ANXA1,SMAD7,ZC3H12A,POLR1B,PHLDA2,CRISPLD2,LAMC2,SERPINB5,RFX2,OLFM1,ADAMTS1,ST6GAL1,PDPN,FOXD4L5,CD9,TYMP,HS3ST3B1,B4GALT5,DUSP1,BAK1,RRP7A,FJX1,IL4R
GO:BP	regulation of response to external stimulus	GO:0032101	0.00255149	2.59321	948	128	17	21092	IL20,SPP1,PLAT,SOCS3,LDLR,PML,CCL2,ANXA1,ZC3H12A,SOCS1,CYP27B1,ST6GAL1,SCIMP,TRIB1,ZFP36,CD9,DUSP1
GO:BP	protein phosphorylation	GO:0006468	0.00263265	2.57961	1567	128	23	21092	IL20,CYR61,IL24,SOCS3,JUN,NRG1,EGR1,EPHA2,PML,CCL2,DUSP6,SMAD7,ZC3H12A,TNFRSF10A,SOCS1,IRAK2,GTPBP4,TRIB1,BDKRB2,DUSP1,TRPM6,BAK1,PLK3
GO:BP	regulation of alpha-beta T cell activation	GO:0046634	0.00264475	2.57761	113	128	6	21092	HSPH1,ANXA1,SMAD7,ZC3H12A,SOCS1,IL4R
GO:BP	negative regulation of CD4-positive, alpha-beta T cell activation	GO:2000515	0.00264475	2.57761	36	128	4	21092	ANXA1,SMAD7,ZC3H12A,IL4R
GO:BP	negative regulation of phosphorylation	GO:0042326	0.00279416	2.55375	361	128	10	21092	SOCS3,JUN,DUSP6,SMAD7,ZC3H12A,SOCS1,TRIB1,BDKRB2,DUSP1,BAK1
GO:BP	regulation of alpha-beta T cell differentiation	GO:0046637	0.00279416	2.55375	71	128	5	21092	ANXA1,SMAD7,ZC3H12A,SOCS1,IL4R
GO:BP	regulation of developmental process	GO:0050793	0.00279416	2.55375	2499	128	31	21092	IL20,CYR61,SPP1,SOCS3,NRG1,LDLR,EPHA2,PML,VNN1,RND3,CCL2,DUSP6,RBFOX1,ANXA1,SMAD7,ZC3H12A,PHLDA2,SOCS1,SUCO,CYP27B1,OLFM1,ADAMTS1,ST6GAL1,PDPN,TRIB1,ZFP36,TYMP,B4GALT5,ZPR1,SGMS2,IL4R
GO:BP	intracellular signal transduction	GO:0035556	0.00286755	2.54249	2627	128	32	21092	CXCL1,CYR61,CCL20,SOCS3,ATF3,JUN,NRG1,CCR5,EPHA2,PML,VNN1,RND3,CCL2,DUSP6,PMAIP1,AEN,ZC3H12A,TNFRSF10A,SOCS1,IRAK2,TNIP3,PDPN,SCIMP,TRIB1,MCL1,ZFP36,RASD1,BDKRB2,DUSP1,BAK1,PLK3,RRS1
GO:BP	positive regulation of biological process	GO:0048518	0.00297462	2.52657	6309	128	59	21092	IL20,FOSB,CYR61,SPP1,CCL20,PLAT,IL24,FOSL1,LIPG,SOCS3,HAS3,ATF3,JUN,NRG1,HSPA8,EGR1,LDLR,EPHA2,PML,VMP1,VNN1,HSPH1,CCL2,DUSP6,PMAIP1,ANXA1,SMAD7,HRH2,ZC3H12A,PHLDA2,TNFRSF10A,SOCS1,SUCO,LAMC2,RFX2,CYP27B1,OLFM1,ADAMTS1,ST6GAL1,PDPN,SCIMP,NCOA7,NUP98,SEC24A,TRIB1,MCL1,OTUD4,PPRC1,ZFP36,ZNF593,PANX1,B4GALT5,HIVEP3,HSPD1,ZPR1,BAK1,CFB,IL4R,PLK3
GO:BP	positive regulation of cell differentiation	GO:0045597	0.00311276	2.50685	877	128	16	21092	IL20,CYR61,SOCS3,NRG1,VNN1,ANXA1,SMAD7,ZC3H12A,SOCS1,SUCO,CYP27B1,OLFM1,PDPN,TRIB1,ZFP36,IL4R
GO:BP	regulation of immune system process	GO:0002682	0.00314851	2.50189	1488	128	22	21092	IL20,CCL20,LDLR,VNN1,HSPH1,CCL2,ANXA1,SMAD7,ZC3H12A,SOCS1,IRAK2,TNIP3,SCIMP,TRIB1,OTUD4,ZFP36,CD9,PANX1,DUSP1,HSPD1,CFB,IL4R
GO:BP	positive regulation of macromolecule metabolic process	GO:0010604	0.00319449	2.4956	3535	128	39	21092	IL20,FOSB,CYR61,SPP1,IL24,FOSL1,HAS3,ATF3,JUN,NRG1,HSPA8,EGR1,LDLR,PML,HSPH1,CCL2,PMAIP1,ANXA1,SMAD7,ZC3H12A,TNFRSF10A,SOCS1,RFX2,OLFM1,SCIMP,NCOA7,NUP98,TRIB1,OTUD4,PPRC1,ZFP36,ZNF593,PANX1,HIVEP3,HSPD1,ZPR1,BAK1,IL4R,PLK3
GO:BP	regulation of ERK1 and ERK2 cascade	GO:0070372	0.00323648	2.48993	299	128	9	21092	CYR61,CCL20,ATF3,JUN,NRG1,EPHA2,CCL2,DUSP6,SCIMP
GO:BP	positive regulation of multicellular organismal process	GO:0051240	0.00366597	2.43581	1507	128	22	21092	IL20,CYR61,SPP1,PLAT,LIPG,NRG1,EGR1,VNN1,ANXA1,SMAD7,HRH2,ZC3H12A,SOCS1,CYP27B1,OLFM1,PDPN,SCIMP,TRIB1,PANX1,B4GALT5,HSPD1,IL4R
GO:BP	regulation of CD4-positive, alpha-beta T cell activation	GO:2000514	0.00375024	2.42594	77	128	5	21092	ANXA1,SMAD7,ZC3H12A,SOCS1,IL4R
GO:BP	apoptotic process involved in development	GO:1902742	0.00381531	2.41847	41	128	4	21092	CYR61,PML,ZPR1,BAK1
GO:BP	regulation of response to stimulus	GO:0048583	0.00381531	2.41847	3970	128	42	21092	IL20,CYR61,SPP1,CCL20,PLAT,IL24,SOCS3,ATF3,JUN,NRG1,EGR1,LDLR,EPHA2,PML,VNN1,CCL2,DUSP6,PMAIP1,ANXA1,SMAD7,ZC3H12A,PHLDA2,SOCS1,IRAK2,CYP27B1,ST6GAL1,TNIP3,SCIMP,NCOA7,TRIB1,MCL1,OTUD4,ZFP36,CD9,BDKRB2,DUSP1,HSPD1,BAK1,CFB,IL4R,PLK3,RRS1
GO:BP	regulation of cellular metabolic process	GO:0031323	0.00385959	2.41346	5649	128	54	21092	IL20,FOSB,CYR61,SPP1,IL24,FOSL1,LIPG,SOCS3,HAS3,ATF3,SSX4B,JUN,NRG1,HSPA8,EGR1,LDLR,EPHA2,PML,SSX2B,DUSP6,PMAIP1,RBFOX1,ANXA1,SMAD7,ZC3H12A,PHLDA2,TNFRSF10A,SOCS1,IRAK2,RFX2,CYP27B1,GLA,TNIP3,PPP1R3C,NCOA7,FOXD4L5,NUP98,GTPBP4,TRIB1,MCL1,OTUD4,TGIF1,PPRC1,ZFP36,RASD1,ZNF593,BDKRB2,HIVEP3,E2F6,DUSP1,ZPR1,BAK1,WTAP,PLK3
GO:BP	cell adhesion	GO:0007155	0.00397769	2.40037	1521	128	22	21092	CYR61,SPP1,NRG1,EPHA2,PML,VMP1,VNN1,RND3,HSPH1,CCL2,ANXA1,SMAD7,ZC3H12A,SOCS1,LAMC2,ST6GAL1,PDPN,GTPBP4,CD9,DUSP1,HSPD1,IL4R
GO:BP	positive regulation of metabolic process	GO:0009893	0.00398121	2.39998	3849	128	41	21092	IL20,FOSB,CYR61,SPP1,IL24,FOSL1,HAS3,ATF3,JUN,NRG1,HSPA8,EGR1,LDLR,EPHA2,PML,HSPH1,CCL2,PMAIP1,ANXA1,SMAD7,ZC3H12A,TNFRSF10A,SOCS1,SUCO,RFX2,OLFM1,SCIMP,NCOA7,NUP98,TRIB1,OTUD4,PPRC1,ZFP36,ZNF593,PANX1,HIVEP3,HSPD1,ZPR1,BAK1,IL4R,PLK3
GO:BP	animal organ development	GO:0048513	0.0040277	2.39494	3591	128	39	21092	IL20,CYR61,SPP1,FOSL1,SOCS3,ATF3,JUN,NRG1,PAPSS2,EGR1,EPHA2,PML,VNN1,CCL2,DUSP6,RBFOX1,ANXA1,SMAD7,ZC3H12A,POLR1B,PHLDA2,CRISPLD2,SOCS1,LAMC2,SERPINB5,CYP27B1,OLFM1,ADAMTS1,PDPN,TRIB1,ZFP36,HS3ST3B1,HIVEP3,ZPR1,BAK1,SGMS2,FJX1,IL4R,RRS1
GO:BP	regulation of T-helper cell differentiation	GO:0045622	0.0040277	2.39494	42	128	4	21092	ANXA1,SMAD7,ZC3H12A,IL4R
GO:BP	phosphorylation	GO:0016310	0.0040277	2.39494	1862	128	25	21092	IL20,CYR61,IL24,SOCS3,JUN,NRG1,PAPSS2,EGR1,EPHA2,PML,CCL2,DUSP6,SMAD7,ZC3H12A,TNFRSF10A,SOCS1,IRAK2,GTPBP4,TRIB1,BDKRB2,DUSP1,TRPM6,BAK1,SGMS2,PLK3
GO:BP	negative regulation of response to external stimulus	GO:0032102	0.00422008	2.37468	388	128	10	21092	SPP1,PLAT,SOCS3,LDLR,CCL2,ST6GAL1,TRIB1,ZFP36,CD9,DUSP1
GO:BP	developmental process	GO:0032502	0.00433685	2.36283	6424	128	59	21092	IL20,CXCL1,CYR61,SPP1,FOSL1,ADAMTS4,SOCS3,ATF3,JUN,NRG1,PAPSS2,EGR1,SLC22A16,LDLR,EPHA2,PML,VMP1,VNN1,RND3,CCL2,DUSP6,RBFOX1,ANXA1,SMAD7,ZC3H12A,POLR1B,PHLDA2,CRISPLD2,SOCS1,SUCO,LAMC2,SERPINB5,SPANXB1,RFX2,CYP27B1,OLFM1,ADAMTS1,ST6GAL1,PDPN,FOXD4L5,GTPBP4,TRIB1,MCL1,ZFP36,CD9,PANX1,TYMP,HS3ST3B1,B4GALT5,HIVEP3,DUSP1,HSPD1,ZPR1,BAK1,RRP7A,SGMS2,FJX1,IL4R,RRS1
GO:BP	positive regulation of cell-cell adhesion	GO:0022409	0.00433685	2.36283	316	128	9	21092	VNN1,HSPH1,CCL2,ANXA1,SMAD7,SOCS1,PDPN,HSPD1,IL4R
GO:BP	anatomical structure development	GO:0048856	0.0043405	2.36246	5836	128	55	21092	IL20,CXCL1,CYR61,SPP1,FOSL1,ADAMTS4,SOCS3,ATF3,JUN,NRG1,PAPSS2,EGR1,LDLR,EPHA2,PML,VMP1,VNN1,RND3,CCL2,DUSP6,RBFOX1,ANXA1,SMAD7,ZC3H12A,POLR1B,PHLDA2,CRISPLD2,SOCS1,LAMC2,SERPINB5,SPANXB1,RFX2,CYP27B1,OLFM1,ADAMTS1,ST6GAL1,PDPN,FOXD4L5,TRIB1,ZFP36,CD9,PANX1,TYMP,HS3ST3B1,B4GALT5,HIVEP3,DUSP1,HSPD1,ZPR1,BAK1,RRP7A,SGMS2,FJX1,IL4R,RRS1
GO:BP	immune system development	GO:0002520	0.00474914	2.32339	1023	128	17	21092	IL20,JUN,EGR1,EPHA2,PML,VNN1,ANXA1,SMAD7,ZC3H12A,SOCS1,PDPN,TRIB1,ZFP36,HSPD1,BAK1,IL4R,RRS1
GO:BP	positive regulation of cell adhesion	GO:0045785	0.00489053	2.31064	477	128	11	21092	CYR61,NRG1,VNN1,HSPH1,CCL2,ANXA1,SMAD7,SOCS1,PDPN,HSPD1,IL4R
GO:BP	ERK1 and ERK2 cascade	GO:0070371	0.00489053	2.31064	323	128	9	21092	CYR61,CCL20,ATF3,JUN,NRG1,EPHA2,CCL2,DUSP6,SCIMP
GO:BP	negative regulation of cell-cell adhesion	GO:0022408	0.00524705	2.28009	192	128	7	21092	ANXA1,SMAD7,ZC3H12A,SOCS1,GTPBP4,CD9,IL4R
GO:BP	CD4-positive, alpha-beta T cell differentiation	GO:0043367	0.00560857	2.25115	87	128	5	21092	ANXA1,SMAD7,ZC3H12A,SOCS1,IL4R
GO:BP	immune response	GO:0006955	0.00560857	2.25115	1913	128	25	21092	CXCL1,CCL20,CCR5,PML,VNN1,CCL2,TUBB4B,ANXA1,SMAD7,HRH2,ZC3H12A,SOCS1,IRAK2,CYP27B1,CXCL2,APOL1,ST6GAL1,TNIP3,SCIMP,OTUD4,PANX1,HSPD1,CFB,IGKV3D-11,IL4R
GO:BP	chemokine-mediated signaling pathway	GO:0070098	0.0061846	2.20869	89	128	5	21092	CXCL1,CCL20,CCR5,CCL2,CXCL2
GO:BP	response to bacterium	GO:0009617	0.00628614	2.20162	760	128	14	21092	CXCL1,CCL20,IL24,CCR5,EPHA2,CCL2,ZC3H12A,IRAK2,CYP27B1,CXCL2,TNIP3,SCIMP,TRIB1,ZFP36
GO:BP	anatomical structure formation involved in morphogenesis	GO:0048646	0.00630813	2.2001	1157	128	18	21092	CYR61,JUN,EPHA2,PML,CCL2,ANXA1,ZC3H12A,POLR1B,RFX2,OLFM1,ADAMTS1,PDPN,CD9,TYMP,DUSP1,RRP7A,FJX1,IL4R
GO:BP	positive regulation of cellular process	GO:0048522	0.00631981	2.1993	5641	128	53	21092	IL20,FOSB,CYR61,SPP1,CCL20,IL24,FOSL1,SOCS3,HAS3,ATF3,JUN,NRG1,HSPA8,EGR1,LDLR,EPHA2,PML,VMP1,VNN1,HSPH1,CCL2,DUSP6,PMAIP1,ANXA1,SMAD7,ZC3H12A,PHLDA2,TNFRSF10A,SOCS1,SUCO,LAMC2,RFX2,CYP27B1,OLFM1,ADAMTS1,ST6GAL1,PDPN,SCIMP,NCOA7,NUP98,SEC24A,TRIB1,MCL1,OTUD4,PPRC1,ZFP36,ZNF593,HIVEP3,HSPD1,ZPR1,BAK1,IL4R,PLK3
GO:BP	negative regulation of phosphate metabolic process	GO:0045936	0.00662935	2.17853	417	128	10	21092	SOCS3,JUN,DUSP6,SMAD7,ZC3H12A,SOCS1,TRIB1,BDKRB2,DUSP1,BAK1
GO:BP	rRNA metabolic process	GO:0016072	0.00662935	2.17853	268	128	8	21092	RPS16,POLR1B,EBNA1BP2,GTPBP4,RRP12,RRP7A,NOL6,RRS1
GO:BP	negative regulation of phosphorus metabolic process	GO:0010563	0.00665979	2.17654	418	128	10	21092	SOCS3,JUN,DUSP6,SMAD7,ZC3H12A,SOCS1,TRIB1,BDKRB2,DUSP1,BAK1
GO:BP	MAPK cascade	GO:0000165	0.00673447	2.1717	769	128	14	21092	CYR61,CCL20,ATF3,JUN,NRG1,CCR5,EPHA2,CCL2,DUSP6,ZC3H12A,SCIMP,TRIB1,ZFP36,DUSP1
GO:BP	hematopoietic or lymphoid organ development	GO:0048534	0.00674971	2.17071	964	128	16	21092	IL20,JUN,EGR1,EPHA2,PML,VNN1,ANXA1,SMAD7,ZC3H12A,SOCS1,PDPN,TRIB1,ZFP36,BAK1,IL4R,RRS1
GO:BP	cell differentiation	GO:0030154	0.00694409	2.15838	4256	128	43	21092	IL20,CYR61,SPP1,SOCS3,ATF3,JUN,NRG1,EGR1,SLC22A16,LDLR,EPHA2,PML,VNN1,CCL2,DUSP6,RBFOX1,ANXA1,SMAD7,ZC3H12A,POLR1B,SOCS1,SUCO,LAMC2,SPANXB1,RFX2,CYP27B1,OLFM1,ST6GAL1,PDPN,FOXD4L5,GTPBP4,TRIB1,MCL1,ZFP36,CD9,PANX1,TYMP,B4GALT5,HIVEP3,ZPR1,BAK1,IL4R,RRS1
GO:BP	response to oxidative stress	GO:0006979	0.00708375	2.14974	423	128	10	21092	FOSL1,JUN,PML,VNN1,ANXA1,ZC3H12A,NCOA7,MCL1,BAK1,PLK3
GO:BP	multicellular organism development	GO:0007275	0.0072177	2.1416	4823	128	47	21092	IL20,CXCL1,CYR61,SPP1,FOSL1,ADAMTS4,SOCS3,JUN,NRG1,PAPSS2,EGR1,LDLR,EPHA2,PML,VMP1,VNN1,CCL2,DUSP6,RBFOX1,ANXA1,SMAD7,ZC3H12A,POLR1B,PHLDA2,CRISPLD2,SOCS1,LAMC2,SERPINB5,CYP27B1,OLFM1,ADAMTS1,PDPN,TRIB1,ZFP36,CD9,TYMP,HS3ST3B1,B4GALT5,DUSP1,HSPD1,ZPR1,BAK1,RRP7A,SGMS2,FJX1,IL4R,RRS1
GO:BP	leukocyte differentiation	GO:0002521	0.00733371	2.13468	595	128	12	21092	IL20,JUN,EGR1,EPHA2,VNN1,ANXA1,SMAD7,ZC3H12A,SOCS1,TRIB1,BAK1,IL4R
GO:BP	positive regulation of miRNA metabolic process	GO:2000630	0.00738085	2.13189	52	128	4	21092	FOSL1,JUN,EGR1,ZC3H12A
GO:BP	cellular developmental process	GO:0048869	0.00757811	2.12044	4280	128	43	21092	IL20,CYR61,SPP1,SOCS3,ATF3,JUN,NRG1,EGR1,SLC22A16,LDLR,EPHA2,PML,VNN1,CCL2,DUSP6,RBFOX1,ANXA1,SMAD7,ZC3H12A,POLR1B,SOCS1,SUCO,LAMC2,SPANXB1,RFX2,CYP27B1,OLFM1,ST6GAL1,PDPN,FOXD4L5,GTPBP4,TRIB1,MCL1,ZFP36,CD9,PANX1,TYMP,B4GALT5,HIVEP3,ZPR1,BAK1,IL4R,RRS1
GO:BP	negative regulation of apoptotic process	GO:0043066	0.00770521	2.11322	881	128	15	21092	CYR61,SOCS3,JUN,NRG1,CCL2,ANXA1,ZC3H12A,ST6GAL1,PDPN,MCL1,BDKRB2,HSPD1,ZPR1,BAK1,PLK3
GO:BP	tissue development	GO:0009888	0.00781169	2.10725	1973	128	25	21092	IL20,CYR61,SPP1,SOCS3,ATF3,JUN,NRG1,EGR1,EPHA2,PML,RBFOX1,ANXA1,SMAD7,POLR1B,PHLDA2,LAMC2,SERPINB5,CYP27B1,OLFM1,PDPN,ZFP36,HS3ST3B1,HIVEP3,DUSP1,SGMS2
GO:BP	ovulation	GO:0030728	0.00790166	2.10228	22	128	3	21092	PLAT,ADAMTS1,IL4R
GO:BP	placenta development	GO:0001890	0.00790166	2.10228	150	128	6	21092	CYR61,SPP1,FOSL1,SOCS3,PHLDA2,CYP27B1
GO:BP	regulation of primary metabolic process	GO:0080090	0.00815208	2.08873	5869	128	54	21092	IL20,FOSB,CYR61,SPP1,PLAT,IL24,FOSL1,LIPG,SOCS3,HAS3,ATF3,SSX4B,JUN,NRG1,HSPA8,EGR1,LDLR,PML,SSX2B,DUSP6,PMAIP1,RBFOX1,ANXA1,SMAD7,ZC3H12A,PHLDA2,TNFRSF10A,SOCS1,IRAK2,SERPINB5,RFX2,CYP27B1,TNIP3,PPP1R3C,NCOA7,FOXD4L5,NUP98,GTPBP4,TRIB1,OTUD4,TGIF1,PPRC1,ZFP36,RASD1,ZNF593,BDKRB2,HIVEP3,E2F6,DUSP1,HSPD1,ZPR1,BAK1,WTAP,PLK3
GO:BP	regulation of metabolic process	GO:0019222	0.00815208	2.08873	7377	128	64	21092	IL20,FOSB,CYR61,SPP1,PLAT,IL24,FOSL1,LIPG,SOCS3,HAS3,ATF3,SSX4B,JUN,NRG1,HSPA8,EGR1,LDLR,EPHA2,PML,SSX2B,HSPH1,CCL2,DUSP6,PMAIP1,RBFOX1,ANXA1,SMAD7,ZC3H12A,PHLDA2,TNFRSF10A,SOCS1,IRAK2,SUCO,SERPINB5,RFX2,CYP27B1,OLFM1,GLA,TNIP3,PPP1R3C,SCIMP,NCOA7,FOXD4L5,NUP98,GTPBP4,TRIB1,MCL1,OTUD4,TGIF1,PPRC1,ZFP36,RASD1,ZNF593,BDKRB2,PANX1,HIVEP3,E2F6,DUSP1,HSPD1,ZPR1,BAK1,WTAP,IL4R,PLK3
GO:BP	regulation of biological process	GO:0050789	0.00817293	2.08762	12361	128	94	21092	IL20,FOSB,CXCL1,CYR61,SPP1,OR8G5,CCL20,PLAT,IL24,FOSL1,LIPG,SOCS3,OR8D1,HAS3,ATF3,SSX4B,JUN,NRG1,HSPA8,EGR1,CCR5,LDLR,EPHA2,TAS2R46,PML,VMP1,VNN1,RND3,SSX2B,HSPH1,CCL2,TAS2R45,DUSP6,PMAIP1,RBFOX1,OR8B3,ANXA1,TAS2R31,AEN,SMAD7,HRH2,ZC3H12A,PHLDA2,TNFRSF10A,SOCS1,IRAK2,SUCO,LAMC2,SERPINB5,RFX2,CYP27B1,CXCL2,OLFM1,ADAMTS1,GLA,ST6GAL1,TNIP3,PDPN,PPP1R3C,SCIMP,NCOA7,FOXD4L5,NUP98,SEC24A,GTPBP4,TRIB1,M…
GO:BP	regulation of protein phosphorylation	GO:0001932	0.00835355	2.07813	1095	128	17	21092	IL20,CYR61,IL24,SOCS3,JUN,NRG1,EGR1,DUSP6,SMAD7,ZC3H12A,TNFRSF10A,SOCS1,GTPBP4,TRIB1,BDKRB2,DUSP1,BAK1
GO:BP	negative regulation of cell activation	GO:0050866	0.00845475	2.0729	215	128	7	21092	LDLR,ANXA1,SMAD7,ZC3H12A,SOCS1,CD9,IL4R
GO:BP	ncRNA processing	GO:0034470	0.00884308	2.0534	441	128	10	21092	RPS16,ZC3H12A,METTL1,EBNA1BP2,GTPBP4,WDR4,RRP12,RRP7A,NOL6,RRS1
GO:BP	negative regulation of cell adhesion	GO:0007162	0.00886087	2.05252	287	128	8	21092	ANXA1,SMAD7,ZC3H12A,SOCS1,GTPBP4,CD9,DUSP1,IL4R
GO:BP	negative regulation of programmed cell death	GO:0043069	0.00886087	2.05252	900	128	15	21092	CYR61,SOCS3,JUN,NRG1,CCL2,ANXA1,ZC3H12A,ST6GAL1,PDPN,MCL1,BDKRB2,HSPD1,ZPR1,BAK1,PLK3
GO:BP	negative regulation of cell death	GO:0060548	0.00886087	2.05252	1001	128	16	21092	CYR61,SOCS3,JUN,NRG1,CCL2,ANXA1,ZC3H12A,ST6GAL1,PDPN,NCOA7,MCL1,BDKRB2,HSPD1,ZPR1,BAK1,PLK3
GO:BP	cellular response to leukemia inhibitory factor	GO:1990830	0.00886329	2.0524	101	128	5	21092	SOCS3,PML,RPS16,SMAD7,RFX2
GO:BP	blood vessel morphogenesis	GO:0048514	0.00886329	2.0524	616	128	12	21092	CYR61,JUN,LDLR,EPHA2,PML,CCL2,ANXA1,SMAD7,ZC3H12A,ADAMTS1,TYMP,BAK1
GO:BP	regulation of leukocyte cell-cell adhesion	GO:1903037	0.00899347	2.04607	364	128	9	21092	VNN1,HSPH1,CCL2,ANXA1,SMAD7,ZC3H12A,SOCS1,HSPD1,IL4R
GO:BP	detection of chemical stimulus involved in sensory perception	GO:0050907	0.00902121	2.04474	445	128	10	21092	OR8G5,OR8D1,TAS2R46,TAS2R45,OR8B3,TAS2R31,OR8B12,OR8G1,OR5L2,OR11H2
GO:BP	response to leukemia inhibitory factor	GO:1990823	0.00902121	2.04474	102	128	5	21092	SOCS3,PML,RPS16,SMAD7,RFX2
GO:BP	positive regulation of proteolysis	GO:0045862	0.00902121	2.04474	365	128	9	21092	CYR61,PML,PMAIP1,SMAD7,ZC3H12A,TRIB1,HSPD1,BAK1,PLK3
GO:BP	regulation of macrophage activation	GO:0043030	0.00964025	2.01591	58	128	4	21092	LDLR,ZC3H12A,HSPD1,IL4R
GO:BP	regulation of T cell activation	GO:0050863	0.00993773	2.00271	372	128	9	21092	VNN1,HSPH1,CCL2,ANXA1,SMAD7,ZC3H12A,SOCS1,HSPD1,IL4R
GO:BP	macrophage activation	GO:0042116	0.00993773	2.00271	105	128	5	21092	JUN,LDLR,ZC3H12A,HSPD1,IL4R
GO:BP	regulation of signal transduction by p53 class mediator	GO:1901796	0.00993773	2.00271	105	128	5	21092	PML,PMAIP1,BDKRB2,PLK3,RRS1
GO:BP	regulation of macromolecule metabolic process	GO:0060255	0.00993773	2.00271	6842	128	60	21092	IL20,FOSB,CYR61,SPP1,PLAT,IL24,FOSL1,LIPG,SOCS3,HAS3,ATF3,SSX4B,JUN,NRG1,HSPA8,EGR1,LDLR,EPHA2,PML,SSX2B,HSPH1,CCL2,DUSP6,PMAIP1,RBFOX1,ANXA1,SMAD7,ZC3H12A,PHLDA2,TNFRSF10A,SOCS1,IRAK2,SERPINB5,RFX2,OLFM1,TNIP3,PPP1R3C,SCIMP,NCOA7,FOXD4L5,NUP98,GTPBP4,TRIB1,OTUD4,TGIF1,PPRC1,ZFP36,RASD1,ZNF593,BDKRB2,PANX1,HIVEP3,E2F6,DUSP1,HSPD1,ZPR1,BAK1,WTAP,IL4R,PLK3
GO:BP	extrinsic apoptotic signaling pathway	GO:0097191	0.00993773	2.00271	225	128	7	21092	ATF3,NRG1,PML,PMAIP1,TNFRSF10A,MCL1,BAK1
GO:BP	intrinsic apoptotic signaling pathway	GO:0097193	0.0103857	1.98357	298	128	8	21092	EPHA2,PML,VNN1,PMAIP1,AEN,MCL1,BDKRB2,BAK1
GO:BP	hemopoiesis	GO:0030097	0.0104445	1.98111	923	128	15	21092	IL20,JUN,EGR1,EPHA2,PML,VNN1,ANXA1,SMAD7,ZC3H12A,SOCS1,TRIB1,ZFP36,BAK1,IL4R,RRS1
GO:BP	regulation of phosphorylation	GO:0042325	0.0104523	1.98079	1237	128	18	21092	IL20,CYR61,IL24,SOCS3,JUN,NRG1,EGR1,EPHA2,DUSP6,SMAD7,ZC3H12A,TNFRSF10A,SOCS1,GTPBP4,TRIB1,BDKRB2,DUSP1,BAK1
GO:BP	intrinsic apoptotic signaling pathway in response to DNA damage	GO:0008630	0.0105194	1.97801	107	128	5	21092	EPHA2,PML,AEN,MCL1,BAK1
GO:BP	G1/S transition of mitotic cell cycle	GO:0000082	0.0106874	1.97113	229	128	7	21092	PML,CCL2,ANXA1,ADAMTS1,E2F6,ZPR1,PLK3
GO:BP	biological process involved in symbiotic interaction	GO:0044403	0.0107433	1.96886	301	128	8	21092	JUN,HSPA8,CCR5,LDLR,EPHA2,ZC3H12A,APOL1,HSPD1
GO:BP	rRNA processing	GO:0006364	0.0108301	1.96537	230	128	7	21092	RPS16,EBNA1BP2,GTPBP4,RRP12,RRP7A,NOL6,RRS1
GO:BP	G protein-coupled receptor signaling pathway	GO:0007186	0.0110283	1.95749	1246	128	18	21092	CXCL1,OR8G5,CCL20,OR8D1,CCR5,TAS2R46,CCL2,TAS2R45,OR8B3,ANXA1,TAS2R31,HRH2,OR8B12,OR8G1,RASD1,BDKRB2,OR5L2,OR11H2
GO:BP	regulation of response to stress	GO:0080134	0.0110323	1.95733	1356	128	19	21092	IL20,SPP1,PLAT,SOCS3,LDLR,PML,VNN1,PMAIP1,ANXA1,ZC3H12A,SOCS1,SCIMP,NCOA7,MCL1,ZFP36,CD9,BDKRB2,DUSP1,BAK1
GO:BP	lipopolysaccharide-mediated signaling pathway	GO:0031663	0.0112621	1.94838	62	128	4	21092	CCL2,IRAK2,SCIMP,TRIB1
GO:BP	cellular response to stress	GO:0033554	0.0112621	1.94838	1934	128	24	21092	SPP1,FOSL1,ATF3,JUN,HSPA8,EGR1,EPHA2,PML,VNN1,PMAIP1,ANXA1,AEN,ZC3H12A,SCIMP,NCOA7,TRIB1,MCL1,WDR4,ZFP36,BDKRB2,DUSP1,HSPD1,BAK1,PLK3
GO:BP	biological process involved in interaction with symbiont	GO:0051702	0.0113547	1.94482	110	128	5	21092	JUN,HSPA8,ZC3H12A,APOL1,HSPD1
GO:BP	apoptotic process involved in morphogenesis	GO:0060561	0.011501	1.93927	27	128	3	21092	CYR61,PML,BAK1
GO:BP	interleukin-1-mediated signaling pathway	GO:0070498	0.011501	1.93927	27	128	3	21092	EGR1,IRAK2,OTUD4
GO:BP	regulation of interleukin-1 production	GO:0032652	0.0115515	1.93736	111	128	5	21092	EGR1,PML,ANXA1,ZC3H12A,PANX1
GO:BP	interleukin-1 production	GO:0032612	0.0115515	1.93736	111	128	5	21092	EGR1,PML,ANXA1,ZC3H12A,PANX1
GO:BP	response to endogenous stimulus	GO:0009719	0.0115702	1.93666	1592	128	21	21092	FOSB,CYR61,SPP1,PLAT,FOSL1,SOCS3,JUN,HSPA8,EGR1,LDLR,PML,CCL2,ANXA1,SMAD7,HRH2,SOCS1,CYP27B1,ZFP36,CD9,ZPR1,IL4R
GO:BP	alpha-beta T cell activation	GO:0046631	0.0118361	1.92679	170	128	6	21092	HSPH1,ANXA1,SMAD7,ZC3H12A,SOCS1,IL4R
GO:BP	cell surface receptor signaling pathway	GO:0007166	0.0119023	1.92437	2816	128	31	21092	IL20,CXCL1,CYR61,CCL20,PLAT,IL24,SOCS3,ATF3,JUN,NRG1,EGR1,CCR5,EPHA2,PML,CCL2,PMAIP1,ANXA1,SMAD7,ZC3H12A,TNFRSF10A,SOCS1,IRAK2,CXCL2,ADAMTS1,SCIMP,TRIB1,MCL1,OTUD4,BDKRB2,BAK1,IL4R
GO:BP	cell-cell adhesion	GO:0098609	0.0120587	1.9187	946	128	15	21092	CYR61,NRG1,VMP1,VNN1,HSPH1,CCL2,ANXA1,SMAD7,ZC3H12A,SOCS1,PDPN,GTPBP4,CD9,HSPD1,IL4R
GO:BP	leukocyte chemotaxis	GO:0030595	0.012495	1.90326	239	128	7	21092	CXCL1,CCL20,CCR5,CCL2,ANXA1,CXCL2,DUSP1
GO:BP	CD4-positive, alpha-beta T cell activation	GO:0035710	0.0125918	1.89991	114	128	5	21092	ANXA1,SMAD7,ZC3H12A,SOCS1,IL4R
GO:BP	myeloid leukocyte migration	GO:0097529	0.0126491	1.89794	240	128	7	21092	CXCL1,CCL20,CCL2,ANXA1,CXCL2,CD9,DUSP1
GO:BP	cell chemotaxis	GO:0060326	0.0126491	1.89794	314	128	8	21092	CXCL1,CCL20,CCR5,EPHA2,CCL2,ANXA1,CXCL2,DUSP1
GO:BP	defense response to other organism	GO:0098542	0.0126491	1.89794	1163	128	17	21092	CXCL1,CCL20,EPHA2,PML,VNN1,CCL2,TUBB4B,PMAIP1,ANXA1,ZC3H12A,SOCS1,CYP27B1,CXCL2,APOL1,OTUD4,CFB,IL4R
GO:BP	cytokine-mediated signaling pathway	GO:0019221	0.0127861	1.89326	479	128	10	21092	CXCL1,CCL20,EGR1,CCR5,CCL2,SOCS1,IRAK2,CXCL2,OTUD4,IL4R
GO:BP	biological regulation	GO:0065007	0.0127861	1.89326	13096	128	97	21092	IL20,FOSB,CXCL1,CYR61,SPP1,OR8G5,CCL20,PLAT,IL24,FOSL1,LIPG,SOCS3,OR8D1,HAS3,ATF3,SSX4B,JUN,NRG1,HSPA8,PAPSS2,EGR1,CCR5,LDLR,EPHA2,TAS2R46,PML,VMP1,VNN1,RND3,SSX2B,HSPH1,CCL2,TAS2R45,DUSP6,PMAIP1,RBFOX1,OR8B3,ANXA1,TAS2R31,AEN,SMAD7,HRH2,ZC3H12A,PHLDA2,TNFRSF10A,SOCS1,IRAK2,SUCO,LAMC2,SERPINB5,CYP2S1,RFX2,CYP27B1,CXCL2,OLFM1,ADAMTS1,GLA,ST6GAL1,TNIP3,PDPN,PPP1R3C,SCIMP,NCOA7,FOXD4L5,NUP98,SEC24A,…
GO:BP	regulation of leukocyte differentiation	GO:1902105	0.0127861	1.89326	315	128	8	21092	IL20,VNN1,ANXA1,SMAD7,ZC3H12A,SOCS1,TRIB1,IL4R
GO:BP	alpha-beta T cell differentiation	GO:0046632	0.0130264	1.88518	116	128	5	21092	ANXA1,SMAD7,ZC3H12A,SOCS1,IL4R
GO:BP	negative regulation of peptidyl-serine phosphorylation	GO:0033137	0.0130264	1.88518	29	128	3	21092	SMAD7,BDKRB2,BAK1
GO:BP	regulation of phosphorus metabolic process	GO:0051174	0.0130311	1.88502	1392	128	19	21092	IL20,CYR61,IL24,SOCS3,JUN,NRG1,EGR1,LDLR,EPHA2,DUSP6,SMAD7,ZC3H12A,TNFRSF10A,SOCS1,GTPBP4,TRIB1,BDKRB2,DUSP1,BAK1
GO:BP	T-helper cell differentiation	GO:0042093	0.0130311	1.88502	67	128	4	21092	ANXA1,SMAD7,ZC3H12A,IL4R
GO:BP	regulation of signaling	GO:0023051	0.0130311	1.88502	3374	128	35	21092	CYR61,SPP1,CCL20,PLAT,IL24,SOCS3,ATF3,JUN,NRG1,EGR1,LDLR,EPHA2,PML,VNN1,CCL2,DUSP6,PMAIP1,ANXA1,SMAD7,ZC3H12A,PHLDA2,SOCS1,IRAK2,CYP27B1,TNIP3,SCIMP,TRIB1,MCL1,OTUD4,BDKRB2,TYMP,DUSP1,BAK1,PLK3,RRS1
GO:BP	negative regulation of cellular process	GO:0048523	0.0130311	1.88502	4749	128	45	21092	FOSB,CXCL1,CYR61,SPP1,IL24,FOSL1,SOCS3,ATF3,JUN,NRG1,HSPA8,EGR1,CCR5,LDLR,EPHA2,PML,CCL2,DUSP6,ANXA1,SMAD7,ZC3H12A,SOCS1,CYP27B1,ADAMTS1,GLA,ST6GAL1,TNIP3,PDPN,NCOA7,GTPBP4,TRIB1,MCL1,OTUD4,TGIF1,ZFP36,RASD1,CD9,BDKRB2,E2F6,DUSP1,HSPD1,ZPR1,BAK1,IL4R,PLK3
GO:BP	regulation of phosphate metabolic process	GO:0019220	0.0130311	1.88502	1391	128	19	21092	IL20,CYR61,IL24,SOCS3,JUN,NRG1,EGR1,LDLR,EPHA2,DUSP6,SMAD7,ZC3H12A,TNFRSF10A,SOCS1,GTPBP4,TRIB1,BDKRB2,DUSP1,BAK1
GO:BP	response to wounding	GO:0009611	0.0130311	1.88502	572	128	11	21092	CYR61,SPP1,PLAT,IL24,JUN,NRG1,PAPSS2,ANXA1,PDPN,ZFP36,CD9
GO:BP	RNA (guanine-N7)-methylation	GO:0036265	0.0130311	1.88502	7	128	2	21092	METTL1,WDR4
GO:BP	positive regulation of oxidative stress-induced intrinsic apoptotic signaling pathway	GO:1902177	0.0130311	1.88502	7	128	2	21092	VNN1,MCL1
GO:BP	signal transduction by p53 class mediator	GO:0072331	0.0130311	1.88502	176	128	6	21092	PML,PMAIP1,AEN,BDKRB2,PLK3,RRS1
GO:BP	detection of chemical stimulus	GO:0009593	0.0130311	1.88502	483	128	10	21092	OR8G5,OR8D1,TAS2R46,TAS2R45,OR8B3,TAS2R31,OR8B12,OR8G1,OR5L2,OR11H2
GO:BP	positive regulation of T cell activation	GO:0050870	0.0132728	1.87704	246	128	7	21092	VNN1,HSPH1,CCL2,ANXA1,SOCS1,HSPD1,IL4R
GO:BP	leukocyte cell-cell adhesion	GO:0007159	0.0134972	1.86976	402	128	9	21092	VNN1,HSPH1,CCL2,ANXA1,SMAD7,ZC3H12A,SOCS1,HSPD1,IL4R
GO:BP	regulation of T cell differentiation	GO:0045580	0.0135152	1.86918	179	128	6	21092	VNN1,ANXA1,SMAD7,ZC3H12A,SOCS1,IL4R
GO:BP	monocyte chemotaxis	GO:0002548	0.0138578	1.8583	69	128	4	21092	CCL20,CCL2,ANXA1,DUSP1
GO:BP	cellular response to external stimulus	GO:0071496	0.0138578	1.8583	324	128	8	21092	FOSL1,ATF3,HSPA8,PMAIP1,ZC3H12A,TNFRSF10A,CYP27B1,BAK1
GO:BP	CD4-positive, alpha-beta T cell differentiation involved in immune response	GO:0002294	0.0138578	1.8583	69	128	4	21092	ANXA1,SMAD7,ZC3H12A,IL4R
GO:BP	toll-like receptor signaling pathway	GO:0002224	0.0138861	1.85742	120	128	5	21092	IRAK2,TNIP3,SCIMP,OTUD4,HSPD1
GO:BP	positive regulation of hemopoiesis	GO:1903708	0.0141253	1.85	182	128	6	21092	IL20,VNN1,ANXA1,SOCS1,TRIB1,IL4R
GO:BP	positive regulation of leukocyte differentiation	GO:1902107	0.0141253	1.85	182	128	6	21092	IL20,VNN1,ANXA1,SOCS1,TRIB1,IL4R
GO:BP	biosynthetic process	GO:0009058	0.0141253	1.85	5941	128	53	21092	FOSB,CYR61,SPP1,FOSL1,LIPG,SOCS3,HAS3,ATF3,SSX4B,JUN,NRG1,HSPA8,PAPSS2,EGR1,LDLR,PML,SSX2B,HSPH1,CCL2,RPS16,ACSM6,ANXA1,SMAD7,ZC3H12A,POLR1B,SOCS1,IRAK2,SUCO,RFX2,CYP27B1,GLA,ST6GAL1,TNIP3,PPP1R3C,NCOA7,PMM2,FOXD4L5,NUP98,TRIB1,TGIF1,PPRC1,HS3ST1,ZFP36,RASD1,ZNF593,HS3ST3B1,B4GALT5,HIVEP3,E2F6,ZPR1,SGMS2,PLK3,RPL28
GO:BP	alpha-beta T cell activation involved in immune response	GO:0002287	0.0141253	1.85	70	128	4	21092	ANXA1,SMAD7,ZC3H12A,IL4R
GO:BP	alpha-beta T cell differentiation involved in immune response	GO:0002293	0.0141253	1.85	70	128	4	21092	ANXA1,SMAD7,ZC3H12A,IL4R
GO:BP	placenta blood vessel development	GO:0060674	0.0141253	1.85	31	128	3	21092	CYR61,FOSL1,SOCS3
GO:BP	female pregnancy	GO:0007565	0.0142844	1.84514	183	128	6	21092	FOSB,SPP1,FOSL1,VMP1,POLR1B,CYP27B1
GO:BP	regulation of hemopoiesis	GO:1903706	0.0142844	1.84514	409	128	9	21092	IL20,VNN1,ANXA1,SMAD7,ZC3H12A,SOCS1,TRIB1,ZFP36,IL4R
GO:BP	negative regulation of cellular metabolic process	GO:0031324	0.0145009	1.83861	2248	128	26	21092	FOSB,SOCS3,ATF3,JUN,NRG1,HSPA8,EGR1,LDLR,PML,DUSP6,SMAD7,ZC3H12A,SOCS1,CYP27B1,GLA,GTPBP4,TRIB1,MCL1,TGIF1,ZFP36,RASD1,BDKRB2,E2F6,DUSP1,BAK1,PLK3
GO:BP	regulation of miRNA metabolic process	GO:2000628	0.0145442	1.83731	71	128	4	21092	FOSL1,JUN,EGR1,ZC3H12A
GO:BP	positive regulation of alpha-beta T cell activation	GO:0046635	0.0145442	1.83731	71	128	4	21092	HSPH1,ANXA1,SOCS1,IL4R
GO:BP	cellular response to chemical stress	GO:0062197	0.0149241	1.82611	331	128	8	21092	JUN,PML,VNN1,ANXA1,ZC3H12A,NCOA7,MCL1,BDKRB2
GO:BP	viral process	GO:0016032	0.0149326	1.82586	413	128	9	21092	JUN,HSPA8,CCR5,LDLR,EPHA2,CCL2,ZC3H12A,ST6GAL1,ZFP36
GO:BP	skeletal muscle cell differentiation	GO:0035914	0.0151122	1.82067	72	128	4	21092	ATF3,EGR1,RBFOX1,HIVEP3
GO:BP	positive regulation of cysteine-type endopeptidase activity involved in apoptotic process	GO:0043280	0.0155132	1.8093	125	128	5	21092	CYR61,PML,PMAIP1,HSPD1,BAK1
GO:BP	sensory perception of chemical stimulus	GO:0007606	0.0155219	1.80905	503	128	10	21092	OR8G5,OR8D1,TAS2R46,TAS2R45,OR8B3,TAS2R31,OR8B12,OR8G1,OR5L2,OR11H2
GO:BP	response to extracellular stimulus	GO:0009991	0.0156107	1.80658	504	128	10	21092	SPP1,FOSL1,LIPG,ATF3,HSPA8,LDLR,PMAIP1,ZC3H12A,CYP27B1,ZFP36
GO:BP	regulation of protein modification process	GO:0031399	0.0156107	1.80658	1545	128	20	21092	IL20,CYR61,IL24,SOCS3,JUN,NRG1,EGR1,PML,DUSP6,SMAD7,ZC3H12A,TNFRSF10A,SOCS1,NCOA7,GTPBP4,TRIB1,OTUD4,BDKRB2,DUSP1,BAK1
GO:BP	cell cycle G1/S phase transition	GO:0044843	0.015621	1.80629	259	128	7	21092	PML,CCL2,ANXA1,ADAMTS1,E2F6,ZPR1,PLK3
GO:BP	apoptotic signaling pathway	GO:0097190	0.015621	1.80629	596	128	11	21092	ATF3,NRG1,EPHA2,PML,VNN1,PMAIP1,AEN,TNFRSF10A,MCL1,BDKRB2,BAK1
GO:BP	cellular response to interleukin-4	GO:0071353	0.015621	1.80629	33	128	3	21092	IL24,PML,IL4R
GO:BP	positive regulation of CD4-positive, alpha-beta T cell differentiation	GO:0043372	0.015621	1.80629	33	128	3	21092	ANXA1,SOCS1,IL4R
GO:BP	negative regulation of nitrogen compound metabolic process	GO:0051172	0.015621	1.80629	2392	128	27	21092	FOSB,PLAT,SOCS3,ATF3,JUN,NRG1,HSPA8,EGR1,LDLR,PML,DUSP6,SMAD7,ZC3H12A,SOCS1,SERPINB5,GLA,NCOA7,GTPBP4,TRIB1,TGIF1,ZFP36,RASD1,BDKRB2,E2F6,DUSP1,BAK1,PLK3
GO:BP	negative regulation of T cell activation	GO:0050868	0.0159831	1.79634	127	128	5	21092	ANXA1,SMAD7,ZC3H12A,SOCS1,IL4R
GO:BP	regulation of nitrogen compound metabolic process	GO:0051171	0.0163168	1.78736	5706	128	51	21092	IL20,FOSB,CYR61,SPP1,PLAT,IL24,FOSL1,LIPG,SOCS3,HAS3,ATF3,SSX4B,JUN,NRG1,HSPA8,EGR1,LDLR,PML,SSX2B,DUSP6,PMAIP1,RBFOX1,SMAD7,ZC3H12A,TNFRSF10A,SOCS1,IRAK2,SERPINB5,RFX2,GLA,TNIP3,NCOA7,FOXD4L5,NUP98,GTPBP4,TRIB1,OTUD4,TGIF1,PPRC1,ZFP36,RASD1,ZNF593,BDKRB2,HIVEP3,E2F6,DUSP1,HSPD1,ZPR1,BAK1,WTAP,PLK3
GO:BP	negative regulation of locomotion	GO:0040013	0.0163168	1.78736	339	128	8	21092	IL24,NRG1,CCL2,SMAD7,ST6GAL1,GTPBP4,TRIB1,DUSP1
GO:BP	negative regulation of molecular function	GO:0044092	0.0167735	1.77538	1111	128	16	21092	SOCS3,JUN,PML,ANXA1,SMAD7,ZC3H12A,SOCS1,IRAK2,SERPINB5,CYP27B1,GLA,GTPBP4,TRIB1,ZFP36,ZNF593,DUSP1
GO:BP	detection of stimulus involved in sensory perception	GO:0050906	0.0170442	1.76842	513	128	10	21092	OR8G5,OR8D1,TAS2R46,TAS2R45,OR8B3,TAS2R31,OR8B12,OR8G1,OR5L2,OR11H2
GO:BP	negative regulation of leukocyte activation	GO:0002695	0.0170613	1.76799	193	128	6	21092	LDLR,ANXA1,SMAD7,ZC3H12A,SOCS1,IL4R
GO:BP	positive regulation of apoptotic signaling pathway	GO:2001235	0.0172733	1.76263	130	128	5	21092	ATF3,PML,VNN1,PMAIP1,MCL1
GO:BP	positive regulation of developmental process	GO:0051094	0.017276	1.76256	1337	128	18	21092	IL20,CYR61,SOCS3,NRG1,PML,VNN1,ANXA1,SMAD7,ZC3H12A,SOCS1,SUCO,CYP27B1,OLFM1,PDPN,TRIB1,ZFP36,B4GALT5,IL4R
GO:BP	granulocyte chemotaxis	GO:0071621	0.0177179	1.75159	131	128	5	21092	CXCL1,CCL20,CCL2,ANXA1,CXCL2
GO:BP	regulation of tyrosine phosphorylation of STAT protein	GO:0042509	0.0178303	1.74884	77	128	4	21092	IL20,IL24,SOCS3,SOCS1
GO:BP	negative regulation of immune system process	GO:0002683	0.017989	1.74499	430	128	9	21092	LDLR,CCL2,ANXA1,SMAD7,ZC3H12A,SOCS1,TRIB1,DUSP1,IL4R
GO:BP	positive regulation of leukocyte cell-cell adhesion	GO:1903039	0.0183903	1.73541	269	128	7	21092	VNN1,HSPH1,CCL2,ANXA1,SOCS1,HSPD1,IL4R
GO:BP	T cell differentiation involved in immune response	GO:0002292	0.018468	1.73358	78	128	4	21092	ANXA1,SMAD7,ZC3H12A,IL4R
GO:BP	phosphate-containing compound metabolic process	GO:0006796	0.0185154	1.73247	2817	128	30	21092	IL20,CYR61,IL24,LIPG,SOCS3,JUN,NRG1,HSPA8,PAPSS2,EGR1,LDLR,EPHA2,PML,CCL2,DUSP6,ACSM6,SMAD7,ZC3H12A,TNFRSF10A,SOCS1,IRAK2,GTPBP4,TRIB1,BDKRB2,TYMP,DUSP1,TRPM6,BAK1,SGMS2,PLK3
GO:BP	regulation of cell activation	GO:0050865	0.0186882	1.72843	712	128	12	21092	LDLR,VNN1,HSPH1,CCL2,ANXA1,SMAD7,ZC3H12A,SOCS1,PDPN,CD9,HSPD1,IL4R
GO:BP	response to interleukin-4	GO:0070670	0.0188171	1.72545	36	128	3	21092	IL24,PML,IL4R
GO:BP	regulation of protein metabolic process	GO:0051246	0.0191653	1.71748	2567	128	28	21092	IL20,CYR61,PLAT,IL24,LIPG,SOCS3,JUN,NRG1,EGR1,LDLR,PML,DUSP6,PMAIP1,SMAD7,ZC3H12A,TNFRSF10A,SOCS1,SERPINB5,NCOA7,GTPBP4,TRIB1,OTUD4,ZFP36,BDKRB2,DUSP1,HSPD1,BAK1,PLK3
GO:BP	aminoglycan biosynthetic process	GO:0006023	0.019683	1.70591	80	128	4	21092	HAS3,HS3ST1,HS3ST3B1,B4GALT5
GO:BP	tyrosine phosphorylation of STAT protein	GO:0007260	0.019683	1.70591	80	128	4	21092	IL20,IL24,SOCS3,SOCS1
GO:BP	regulation of cell communication	GO:0010646	0.019683	1.70591	3363	128	34	21092	CYR61,SPP1,CCL20,PLAT,IL24,SOCS3,ATF3,JUN,NRG1,EGR1,EPHA2,PML,VNN1,CCL2,DUSP6,PMAIP1,ANXA1,SMAD7,ZC3H12A,PHLDA2,SOCS1,IRAK2,CYP27B1,TNIP3,SCIMP,TRIB1,MCL1,OTUD4,BDKRB2,TYMP,DUSP1,BAK1,PLK3,RRS1
GO:BP	positive regulation of cellular metabolic process	GO:0031325	0.019683	1.70591	3094	128	32	21092	IL20,FOSB,CYR61,SPP1,IL24,FOSL1,HAS3,ATF3,JUN,NRG1,HSPA8,EGR1,LDLR,EPHA2,PML,PMAIP1,ANXA1,SMAD7,ZC3H12A,TNFRSF10A,SOCS1,RFX2,NCOA7,NUP98,TRIB1,OTUD4,PPRC1,ZFP36,ZNF593,HIVEP3,ZPR1,PLK3
GO:BP	cell activation	GO:0001775	0.019837	1.70252	1138	128	16	21092	PLAT,JUN,EGR1,LDLR,VNN1,HSPH1,CCL2,ANXA1,SMAD7,ZC3H12A,SOCS1,PDPN,CD9,HSPD1,BAK1,IL4R
GO:BP	detection of chemical stimulus involved in sensory perception of bitter taste	GO:0001580	0.019837	1.70252	37	128	3	21092	TAS2R46,TAS2R45,TAS2R31
GO:BP	phosphorus metabolic process	GO:0006793	0.0203304	1.69185	2841	128	30	21092	IL20,CYR61,IL24,LIPG,SOCS3,JUN,NRG1,HSPA8,PAPSS2,EGR1,LDLR,EPHA2,PML,CCL2,DUSP6,ACSM6,SMAD7,ZC3H12A,TNFRSF10A,SOCS1,IRAK2,GTPBP4,TRIB1,BDKRB2,TYMP,DUSP1,TRPM6,BAK1,SGMS2,PLK3
GO:BP	cellular response to oxidative stress	GO:0034599	0.0206035	1.68606	277	128	7	21092	JUN,PML,VNN1,ANXA1,ZC3H12A,NCOA7,MCL1
GO:BP	negative regulation of leukocyte cell-cell adhesion	GO:1903038	0.0207314	1.68337	138	128	5	21092	ANXA1,SMAD7,ZC3H12A,SOCS1,IL4R
GO:BP	multi-organism reproductive process	GO:0044703	0.0207314	1.68337	204	128	6	21092	FOSB,SPP1,FOSL1,VMP1,POLR1B,CYP27B1
GO:BP	activation of cysteine-type endopeptidase activity involved in apoptotic process	GO:0006919	0.0208104	1.68172	82	128	4	21092	PML,PMAIP1,HSPD1,BAK1
GO:BP	intrinsic apoptotic signaling pathway by p53 class mediator	GO:0072332	0.0208104	1.68172	82	128	4	21092	PML,PMAIP1,AEN,BDKRB2
GO:BP	regulation of keratinocyte differentiation	GO:0045616	0.0208129	1.68167	38	128	3	21092	IL20,CYP27B1,ZFP36
GO:BP	regulation of T-helper 1 cell differentiation	GO:0045625	0.0209397	1.67903	10	128	2	21092	ANXA1,IL4R
GO:BP	response to unfolded protein	GO:0006986	0.0209494	1.67883	139	128	5	21092	ATF3,HSPA8,HSPH1,HSPD1,BAK1
GO:BP	T cell activation	GO:0042110	0.0215983	1.66558	538	128	10	21092	EGR1,VNN1,HSPH1,CCL2,ANXA1,SMAD7,ZC3H12A,SOCS1,HSPD1,IL4R
GO:BP	regulation of cytokine production	GO:0001817	0.021926	1.65904	733	128	12	21092	EGR1,EPHA2,PML,ANXA1,SMAD7,ZC3H12A,SOCS1,SCIMP,ZFP36,PANX1,HSPD1,IL4R
GO:BP	regulation of proteolysis	GO:0030162	0.021926	1.65904	733	128	12	21092	CYR61,PLAT,PML,PMAIP1,SMAD7,ZC3H12A,SERPINB5,TRIB1,OTUD4,HSPD1,BAK1,PLK3
GO:BP	positive regulation of RNA splicing	GO:0033120	0.021926	1.65904	39	128	3	21092	HSPA8,NUP98,ZPR1
GO:BP	reproductive process	GO:0022414	0.0219413	1.65874	1496	128	19	21092	FOSB,SPP1,PLAT,FOSL1,EGR1,SLC22A16,VMP1,ANXA1,POLR1B,SERPINB5,SPANXB1,RFX2,CYP27B1,ADAMTS1,CD9,PANX1,DUSP1,BAK1,IL4R
GO:BP	response to glucocorticoid	GO:0051384	0.0228039	1.64199	143	128	5	21092	FOSB,PLAT,FOSL1,ANXA1,ZFP36
GO:BP	positive regulation of cysteine-type endopeptidase activity	GO:2001056	0.0228039	1.64199	143	128	5	21092	CYR61,PML,PMAIP1,HSPD1,BAK1
GO:BP	regulation of apoptotic signaling pathway	GO:2001233	0.0228039	1.64199	366	128	8	21092	ATF3,NRG1,PML,VNN1,PMAIP1,MCL1,BDKRB2,BAK1
GO:BP	cytokine production	GO:0001816	0.0228039	1.64199	739	128	12	21092	EGR1,EPHA2,PML,ANXA1,SMAD7,ZC3H12A,SOCS1,SCIMP,ZFP36,PANX1,HSPD1,IL4R
GO:BP	reproduction	GO:0000003	0.0228039	1.64199	1505	128	19	21092	FOSB,SPP1,PLAT,FOSL1,EGR1,SLC22A16,VMP1,ANXA1,POLR1B,SERPINB5,SPANXB1,RFX2,CYP27B1,ADAMTS1,CD9,PANX1,DUSP1,BAK1,IL4R
GO:BP	'de novo' protein folding	GO:0006458	0.0228039	1.64199	40	128	3	21092	HSPA8,HSPH1,HSPD1
GO:BP	regulation of lymphocyte differentiation	GO:0045619	0.0228039	1.64199	210	128	6	21092	VNN1,ANXA1,SMAD7,ZC3H12A,SOCS1,IL4R
GO:BP	response to ionizing radiation	GO:0010212	0.0228039	1.64199	143	128	5	21092	EGR1,PML,ANXA1,AEN,BAK1
GO:BP	miRNA metabolic process	GO:0010586	0.0231408	1.63562	86	128	4	21092	FOSL1,JUN,EGR1,ZC3H12A
GO:BP	negative regulation of cell migration	GO:0030336	0.0231408	1.63562	287	128	7	21092	IL24,NRG1,CCL2,SMAD7,GTPBP4,TRIB1,DUSP1
GO:BP	positive regulation of nitrogen compound metabolic process	GO:0051173	0.0234521	1.62982	3152	128	32	21092	IL20,FOSB,CYR61,SPP1,IL24,FOSL1,HAS3,ATF3,JUN,NRG1,HSPA8,EGR1,LDLR,PML,PMAIP1,SMAD7,ZC3H12A,TNFRSF10A,SOCS1,RFX2,NCOA7,NUP98,TRIB1,OTUD4,PPRC1,ZFP36,ZNF593,HIVEP3,HSPD1,ZPR1,BAK1,PLK3
GO:BP	negative regulation of T-helper 17 cell differentiation	GO:2000320	0.0234521	1.62982	11	128	2	21092	SMAD7,ZC3H12A
GO:BP	high-density lipoprotein particle clearance	GO:0034384	0.0234521	1.62982	11	128	2	21092	LIPG,LDLR
GO:BP	TRAIL-activated apoptotic signaling pathway	GO:0036462	0.0234521	1.62982	11	128	2	21092	ATF3,TNFRSF10A
GO:BP	regulation of T-helper 2 cell differentiation	GO:0045628	0.0234521	1.62982	11	128	2	21092	ANXA1,IL4R
GO:BP	myelination	GO:0042552	0.0234521	1.62982	145	128	5	21092	NRG1,CD9,TYMP,B4GALT5,ZPR1
GO:BP	muscle cell migration	GO:0014812	0.0235312	1.62836	87	128	4	21092	PLAT,ANXA1,ADAMTS1,TRIB1
GO:BP	positive regulation of immune system process	GO:0002684	0.023645	1.62626	954	128	14	21092	IL20,CCL20,VNN1,HSPH1,CCL2,ANXA1,ZC3H12A,SOCS1,SCIMP,TRIB1,PANX1,HSPD1,CFB,IL4R
GO:BP	multi-multicellular organism process	GO:0044706	0.023645	1.62626	214	128	6	21092	FOSB,SPP1,FOSL1,VMP1,POLR1B,CYP27B1
GO:BP	lipid localization	GO:0010876	0.0238238	1.62299	460	128	9	21092	SPP1,LIPG,LDLR,VMP1,ANXA1,ZC3H12A,APOL1,SEC24A,BDKRB2
GO:BP	organic substance biosynthetic process	GO:1901576	0.0239954	1.61987	5854	128	51	21092	FOSB,CYR61,SPP1,FOSL1,LIPG,SOCS3,HAS3,ATF3,SSX4B,JUN,NRG1,HSPA8,PAPSS2,EGR1,LDLR,PML,SSX2B,HSPH1,CCL2,RPS16,ACSM6,ANXA1,SMAD7,ZC3H12A,POLR1B,SOCS1,IRAK2,RFX2,CYP27B1,ST6GAL1,TNIP3,PPP1R3C,NCOA7,PMM2,FOXD4L5,NUP98,TRIB1,TGIF1,PPRC1,HS3ST1,ZFP36,RASD1,ZNF593,HS3ST3B1,B4GALT5,HIVEP3,E2F6,ZPR1,SGMS2,PLK3,RPL28
GO:BP	ensheathment of neurons	GO:0007272	0.0240782	1.61838	147	128	5	21092	NRG1,CD9,TYMP,B4GALT5,ZPR1
GO:BP	axon ensheathment	GO:0008366	0.0240782	1.61838	147	128	5	21092	NRG1,CD9,TYMP,B4GALT5,ZPR1
GO:BP	animal organ morphogenesis	GO:0009887	0.0240782	1.61838	1066	128	15	21092	CYR61,JUN,NRG1,EPHA2,PML,CCL2,SMAD7,PHLDA2,LAMC2,SERPINB5,OLFM1,ADAMTS1,HS3ST3B1,BAK1,FJX1
GO:BP	sensory perception of bitter taste	GO:0050913	0.0246053	1.60897	42	128	3	21092	TAS2R46,TAS2R45,TAS2R31
GO:BP	positive regulation of CD4-positive, alpha-beta T cell activation	GO:2000516	0.0246053	1.60897	42	128	3	21092	ANXA1,SOCS1,IL4R
GO:BP	tube development	GO:0035295	0.0260631	1.58397	1076	128	15	21092	CYR61,JUN,LDLR,EPHA2,PML,CCL2,ANXA1,SMAD7,ZC3H12A,CRISPLD2,ADAMTS1,PDPN,TYMP,HS3ST3B1,BAK1
GO:BP	detection of chemical stimulus involved in sensory perception of taste	GO:0050912	0.0261508	1.58251	43	128	3	21092	TAS2R46,TAS2R45,TAS2R31
GO:BP	T cell differentiation	GO:0030217	0.0262019	1.58167	297	128	7	21092	EGR1,VNN1,ANXA1,SMAD7,ZC3H12A,SOCS1,IL4R
GO:BP	regulation of protein deubiquitination	GO:0090085	0.0262193	1.58138	12	128	2	21092	ZC3H12A,OTUD4
GO:BP	negative regulation of tyrosine phosphorylation of STAT protein	GO:0042532	0.0262193	1.58138	12	128	2	21092	SOCS3,SOCS1
GO:BP	negative regulation of monooxygenase activity	GO:0032769	0.0262193	1.58138	12	128	2	21092	CYP27B1,GLA
GO:BP	tube morphogenesis	GO:0035239	0.0262193	1.58138	863	128	13	21092	CYR61,JUN,LDLR,EPHA2,PML,CCL2,ANXA1,SMAD7,ZC3H12A,ADAMTS1,TYMP,HS3ST3B1,BAK1
GO:BP	mononuclear cell differentiation	GO:1903131	0.0262193	1.58138	470	128	9	21092	JUN,EGR1,VNN1,ANXA1,SMAD7,ZC3H12A,SOCS1,BAK1,IL4R
GO:BP	negative regulation of T-helper 17 type immune response	GO:2000317	0.0262193	1.58138	12	128	2	21092	SMAD7,ZC3H12A
GO:BP	regulation of molecular function	GO:0065009	0.0263148	1.5798	3055	128	31	21092	CXCL1,CYR61,CCL20,FOSL1,SOCS3,JUN,NRG1,EGR1,EPHA2,PML,VMP1,CCL2,PMAIP1,ANXA1,SMAD7,ZC3H12A,PHLDA2,TNFRSF10A,SOCS1,IRAK2,SERPINB5,CYP27B1,GLA,GTPBP4,TRIB1,PPRC1,ZFP36,ZNF593,DUSP1,HSPD1,BAK1
GO:BP	cell death in response to oxidative stress	GO:0036473	0.02691	1.57009	92	128	4	21092	PML,VNN1,NCOA7,MCL1
GO:BP	response to nutrient levels	GO:0031667	0.0269937	1.56874	473	128	9	21092	SPP1,LIPG,ATF3,HSPA8,LDLR,PMAIP1,ZC3H12A,CYP27B1,ZFP36
GO:BP	regulation of extrinsic apoptotic signaling pathway	GO:2001236	0.027937	1.55382	154	128	5	21092	ATF3,NRG1,PML,PMAIP1,MCL1
GO:BP	regulation of MAPK cascade	GO:0043408	0.0281258	1.55089	668	128	11	21092	CYR61,CCL20,ATF3,JUN,NRG1,EPHA2,CCL2,DUSP6,ZC3H12A,SCIMP,DUSP1
GO:BP	negative regulation of cell motility	GO:2000146	0.0281258	1.55089	303	128	7	21092	IL24,NRG1,CCL2,SMAD7,GTPBP4,TRIB1,DUSP1
GO:BP	regulation of biosynthetic process	GO:0009889	0.0283374	1.54764	4175	128	39	21092	FOSB,CYR61,SPP1,FOSL1,HAS3,ATF3,SSX4B,JUN,NRG1,HSPA8,EGR1,LDLR,PML,SSX2B,HSPH1,CCL2,ANXA1,SMAD7,ZC3H12A,IRAK2,SUCO,RFX2,CYP27B1,GLA,TNIP3,PPP1R3C,NCOA7,FOXD4L5,NUP98,TRIB1,TGIF1,PPRC1,ZFP36,RASD1,ZNF593,HIVEP3,E2F6,ZPR1,PLK3
GO:BP	regulation of interleukin-1 beta production	GO:0032651	0.0283374	1.54764	94	128	4	21092	EGR1,PML,ZC3H12A,PANX1
GO:BP	intrinsic apoptotic signaling pathway in response to oxidative stress	GO:0008631	0.0283374	1.54764	45	128	3	21092	PML,VNN1,MCL1
GO:BP	interleukin-1 beta production	GO:0032611	0.0283374	1.54764	94	128	4	21092	EGR1,PML,ZC3H12A,PANX1
GO:BP	cellular response to organic cyclic compound	GO:0071407	0.0292701	1.53358	575	128	10	21092	SPP1,PLAT,HSPA8,EGR1,CCL2,ANXA1,HRH2,ZC3H12A,CYP27B1,ZFP36
GO:BP	ribosome biogenesis	GO:0042254	0.0296595	1.52784	307	128	7	21092	RPS16,EBNA1BP2,GTPBP4,RRP12,RRP7A,NOL6,RRS1
GO:BP	positive regulation of miRNA transcription	GO:1902895	0.0296763	1.52759	46	128	3	21092	FOSL1,JUN,EGR1
GO:BP	cellular polysaccharide metabolic process	GO:0044264	0.0301808	1.52027	96	128	4	21092	HAS3,PHLDA2,PPP1R3C,B4GALT5
GO:BP	granulocyte migration	GO:0097530	0.0316712	1.49934	160	128	5	21092	CXCL1,CCL20,CCL2,ANXA1,CXCL2
GO:BP	leukocyte migration	GO:0050900	0.0316712	1.49934	397	128	8	21092	CXCL1,CCL20,CCR5,CCL2,ANXA1,CXCL2,CD9,DUSP1
GO:BP	regulation of signal transduction	GO:0009966	0.0316712	1.49934	2968	128	30	21092	CYR61,CCL20,IL24,SOCS3,ATF3,JUN,NRG1,EGR1,EPHA2,PML,VNN1,CCL2,DUSP6,PMAIP1,SMAD7,ZC3H12A,PHLDA2,SOCS1,IRAK2,CYP27B1,TNIP3,SCIMP,TRIB1,MCL1,OTUD4,BDKRB2,DUSP1,BAK1,PLK3,RRS1
GO:BP	response to topologically incorrect protein	GO:0035966	0.0323189	1.49054	161	128	5	21092	ATF3,HSPA8,HSPH1,HSPD1,BAK1
GO:BP	regulation of transcription from RNA polymerase II promoter in response to stress	GO:0043618	0.032874	1.48315	48	128	3	21092	ATF3,JUN,EGR1
GO:BP	negative regulation of nitric oxide biosynthetic process	GO:0045019	0.033368	1.47667	14	128	2	21092	ZC3H12A,GLA
GO:BP	positive regulation of extrinsic apoptotic signaling pathway via death domain receptors	GO:1902043	0.033368	1.47667	14	128	2	21092	ATF3,PMAIP1
GO:BP	negative regulation of nitric oxide metabolic process	GO:1904406	0.033368	1.47667	14	128	2	21092	ZC3H12A,GLA
GO:BP	negative regulation of lymphocyte activation	GO:0051250	0.0334328	1.47583	163	128	5	21092	ANXA1,SMAD7,ZC3H12A,SOCS1,IL4R
GO:BP	female gamete generation	GO:0007292	0.0334328	1.47583	163	128	5	21092	PLAT,FOSL1,ADAMTS1,PANX1,IL4R
GO:BP	myeloid leukocyte activation	GO:0002274	0.0335087	1.47484	236	128	6	21092	JUN,LDLR,ANXA1,ZC3H12A,HSPD1,IL4R
GO:BP	cellular response to unfolded protein	GO:0034620	0.0336587	1.4729	100	128	4	21092	ATF3,HSPA8,HSPD1,BAK1
GO:BP	system development	GO:0048731	0.0336711	1.47274	4369	128	40	21092	IL20,CXCL1,CYR61,SPP1,FOSL1,ADAMTS4,SOCS3,JUN,NRG1,PAPSS2,EGR1,LDLR,EPHA2,PML,VNN1,CCL2,DUSP6,RBFOX1,ANXA1,SMAD7,ZC3H12A,CRISPLD2,SOCS1,LAMC2,SERPINB5,OLFM1,ADAMTS1,PDPN,TRIB1,ZFP36,CD9,TYMP,HS3ST3B1,B4GALT5,HSPD1,ZPR1,BAK1,FJX1,IL4R,RRS1
GO:BP	regulation of G1/S transition of mitotic cell cycle	GO:2000045	0.0338931	1.46989	164	128	5	21092	PML,CCL2,ANXA1,ADAMTS1,PLK3
GO:BP	regulation of cell differentiation	GO:0045595	0.0341251	1.46693	1587	128	19	21092	IL20,CYR61,SPP1,SOCS3,NRG1,LDLR,VNN1,RBFOX1,ANXA1,SMAD7,ZC3H12A,SOCS1,SUCO,CYP27B1,OLFM1,PDPN,TRIB1,ZFP36,IL4R
GO:BP	regulation of transferase activity	GO:0051338	0.0348795	1.45743	904	128	13	21092	CYR61,SOCS3,NRG1,EGR1,EPHA2,PML,SMAD7,TNFRSF10A,SOCS1,GTPBP4,TRIB1,ZFP36,DUSP1
GO:BP	response to corticosteroid	GO:0031960	0.0352566	1.45276	166	128	5	21092	FOSB,PLAT,FOSL1,ANXA1,ZFP36
GO:BP	receptor signaling pathway via JAK-STAT	GO:0007259	0.0352566	1.45276	166	128	5	21092	IL20,IL24,SOCS3,CCL2,SOCS1
GO:BP	extracellular matrix organization	GO:0030198	0.035274	1.45255	321	128	7	21092	CYR61,ADAMTS4,HAS3,CRISPLD2,SERPINB5,ADAMTS1,PDPN
GO:BP	positive regulation of extrinsic apoptotic signaling pathway	GO:2001238	0.035274	1.45255	50	128	3	21092	ATF3,PML,PMAIP1
GO:BP	negative regulation of signaling	GO:0023057	0.035274	1.45255	1357	128	17	21092	SOCS3,ATF3,NRG1,EGR1,LDLR,EPHA2,DUSP6,SMAD7,ZC3H12A,SOCS1,TNIP3,TRIB1,MCL1,OTUD4,BDKRB2,DUSP1,BAK1
GO:BP	negative regulation of signal transduction	GO:0009968	0.0356132	1.44839	1243	128	16	21092	SOCS3,ATF3,NRG1,EGR1,EPHA2,DUSP6,SMAD7,ZC3H12A,SOCS1,TNIP3,TRIB1,MCL1,OTUD4,BDKRB2,DUSP1,BAK1
GO:BP	extracellular structure organization	GO:0043062	0.035663	1.44778	322	128	7	21092	CYR61,ADAMTS4,HAS3,CRISPLD2,SERPINB5,ADAMTS1,PDPN
GO:BP	tissue remodeling	GO:0048771	0.0363913	1.439	168	128	5	21092	SPP1,EPHA2,PML,SUCO,BAK1
GO:BP	T-helper 2 cell differentiation	GO:0045064	0.0363913	1.439	15	128	2	21092	ANXA1,IL4R
GO:BP	lipid transport	GO:0006869	0.0364924	1.4378	412	128	8	21092	SPP1,LIPG,LDLR,VMP1,ANXA1,APOL1,SEC24A,BDKRB2
GO:BP	response to growth factor	GO:0070848	0.0364924	1.4378	702	128	11	21092	CYR61,JUN,EGR1,EPHA2,PML,CCL2,DUSP6,ANXA1,SMAD7,ZFP36,ZPR1
GO:BP	external encapsulating structure organization	GO:0045229	0.0364924	1.4378	324	128	7	21092	CYR61,ADAMTS4,HAS3,CRISPLD2,SERPINB5,ADAMTS1,PDPN
GO:BP	positive regulation of alpha-beta T cell differentiation	GO:0046638	0.0364924	1.4378	51	128	3	21092	ANXA1,SOCS1,IL4R
GO:BP	keratinocyte differentiation	GO:0030216	0.0365925	1.43661	169	128	5	21092	IL20,EPHA2,ANXA1,CYP27B1,ZFP36
GO:BP	positive regulation of endopeptidase activity	GO:0010950	0.0365925	1.43661	169	128	5	21092	CYR61,PML,PMAIP1,HSPD1,BAK1
GO:BP	response to abiotic stimulus	GO:0009628	0.0371756	1.42974	1138	128	15	21092	FOSB,PLAT,FOSL1,JUN,EGR1,PML,PMAIP1,ANXA1,AEN,TNFRSF10A,PDPN,BDKRB2,HSPD1,BAK1,PLK3
GO:BP	ceramide metabolic process	GO:0006672	0.0375592	1.42528	105	128	4	21092	CYR61,GLA,B4GALT5,SGMS2
GO:BP	ossification	GO:0001503	0.0375592	1.42528	415	128	8	21092	CYR61,SPP1,EPHA2,SMAD7,SUCO,CYP27B1,GTPBP4,SGMS2
GO:BP	regulation of lipid biosynthetic process	GO:0046890	0.0380186	1.42	171	128	5	21092	CYR61,EGR1,LDLR,ANXA1,CYP27B1
GO:BP	neutrophil chemotaxis	GO:0030593	0.0384663	1.41492	106	128	4	21092	CXCL1,CCL20,CCL2,CXCL2
GO:BP	polysaccharide metabolic process	GO:0005976	0.0384663	1.41492	106	128	4	21092	HAS3,PHLDA2,PPP1R3C,B4GALT5
GO:BP	receptor signaling pathway via STAT	GO:0097696	0.0386323	1.41305	172	128	5	21092	IL20,IL24,SOCS3,CCL2,SOCS1
GO:BP	regulation of cellular response to stress	GO:0080135	0.0391706	1.40704	712	128	11	21092	SPP1,PML,VNN1,PMAIP1,ZC3H12A,SCIMP,NCOA7,MCL1,BDKRB2,DUSP1,BAK1
GO:BP	p38MAPK cascade	GO:0038066	0.0391706	1.40704	53	128	3	21092	ZC3H12A,ZFP36,DUSP1
GO:BP	negative regulation of multicellular organismal process	GO:0051241	0.0391706	1.40704	1035	128	14	21092	SPP1,PLAT,LDLR,EPHA2,PML,ANXA1,SMAD7,ZC3H12A,SOCS1,ADAMTS1,TRIB1,ZFP36,CD9,IL4R
GO:BP	chaperone-mediated autophagy	GO:0061684	0.039301	1.4056	16	128	2	21092	HSPA8,PLK3
GO:BP	nuclear body organization	GO:0030575	0.039301	1.4056	16	128	2	21092	PML,ZPR1
GO:BP	lymphocyte differentiation	GO:0030098	0.0397624	1.40053	421	128	8	21092	EGR1,VNN1,ANXA1,SMAD7,ZC3H12A,SOCS1,BAK1,IL4R
GO:BP	regulation of DNA-templated transcription in response to stress	GO:0043620	0.0407133	1.39026	54	128	3	21092	ATF3,JUN,EGR1
GO:BP	regulation of adaptive immune response based on somatic recombination of immune receptors built from immunoglobulin superfamily domains	GO:0002822	0.0416127	1.38077	176	128	5	21092	ANXA1,SMAD7,ZC3H12A,HSPD1,IL4R
GO:BP	positive regulation of gene expression	GO:0010628	0.0418029	1.37879	1158	128	15	21092	ATF3,NRG1,HSPA8,EGR1,LDLR,ANXA1,ZC3H12A,OLFM1,SCIMP,NUP98,ZFP36,PANX1,HSPD1,ZPR1,IL4R
GO:BP	lipid biosynthetic process	GO:0008610	0.0420685	1.37604	721	128	11	21092	CYR61,LIPG,SOCS3,EGR1,LDLR,ACSM6,ANXA1,SOCS1,CYP27B1,B4GALT5,SGMS2
GO:BP	embryo implantation	GO:0007566	0.0421715	1.37498	55	128	3	21092	SPP1,VMP1,POLR1B
GO:BP	regulation of mRNA splicing, via spliceosome	GO:0048024	0.0421715	1.37498	110	128	4	21092	HSPA8,RBFOX1,NUP98,WTAP
GO:BP	negative regulation of adaptive immune response based on somatic recombination of immune receptors built from immunoglobulin superfamily domains	GO:0002823	0.0421715	1.37498	55	128	3	21092	SMAD7,ZC3H12A,IL4R
GO:BP	heart morphogenesis	GO:0003007	0.0427996	1.36856	255	128	6	21092	CYR61,JUN,NRG1,SMAD7,OLFM1,ADAMTS1
GO:BP	lymphangiogenesis	GO:0001946	0.0427996	1.36856	17	128	2	21092	EPHA2,PDPN
GO:BP	3'-UTR-mediated mRNA destabilization	GO:0061158	0.0427996	1.36856	17	128	2	21092	ZC3H12A,ZFP36
GO:BP	response to corticosterone	GO:0051412	0.0427996	1.36856	17	128	2	21092	FOSB,FOSL1
GO:BP	cellular response to extracellular stimulus	GO:0031668	0.0427996	1.36856	255	128	6	21092	FOSL1,ATF3,HSPA8,PMAIP1,ZC3H12A,CYP27B1
GO:BP	response to gamma radiation	GO:0010332	0.0433811	1.3627	56	128	3	21092	EGR1,PML,BAK1
GO:BP	cellular response to glucocorticoid stimulus	GO:0071385	0.0433811	1.3627	56	128	3	21092	PLAT,ANXA1,ZFP36
GO:BP	cellular biosynthetic process	GO:0044249	0.0433811	1.3627	5782	128	49	21092	FOSB,CYR61,SPP1,FOSL1,LIPG,SOCS3,HAS3,ATF3,SSX4B,JUN,NRG1,HSPA8,PAPSS2,EGR1,LDLR,PML,SSX2B,RPS16,ACSM6,ANXA1,SMAD7,ZC3H12A,POLR1B,SOCS1,IRAK2,RFX2,CYP27B1,GLA,ST6GAL1,TNIP3,PPP1R3C,NCOA7,PMM2,FOXD4L5,NUP98,TRIB1,TGIF1,PPRC1,ZFP36,RASD1,ZNF593,HS3ST3B1,B4GALT5,HIVEP3,E2F6,ZPR1,SGMS2,PLK3,RPL28
GO:BP	response to steroid hormone	GO:0048545	0.0436606	1.35991	341	128	7	21092	FOSB,SPP1,PLAT,FOSL1,HSPA8,ANXA1,ZFP36
GO:BP	angiogenesis	GO:0001525	0.0436606	1.35991	526	128	9	21092	CYR61,JUN,EPHA2,PML,CCL2,ANXA1,ZC3H12A,ADAMTS1,TYMP
GO:BP	positive regulation of cell migration	GO:0030335	0.0440226	1.35632	527	128	9	21092	CYR61,CCL20,JUN,EPHA2,ANXA1,ZC3H12A,LAMC2,ADAMTS1,PDPN
GO:BP	calcium ion transport	GO:0006816	0.0451834	1.34502	434	128	8	21092	CCR5,PML,VMP1,CCL2,CYP27B1,PANX1,TRPM6,BAK1
GO:BP	regulation of RNA splicing	GO:0043484	0.0455891	1.34114	182	128	5	21092	HSPA8,RBFOX1,NUP98,ZPR1,WTAP
GO:BP	protein localization to nucleolus	GO:1902570	0.0464077	1.33341	18	128	2	21092	RRP7A,RRS1
GO:BP	positive regulation of keratinocyte differentiation	GO:0045618	0.0464077	1.33341	18	128	2	21092	IL20,CYP27B1
GO:BP	cellular response to low-density lipoprotein particle stimulus	GO:0071404	0.0464077	1.33341	18	128	2	21092	LDLR,CD9
GO:BP	negative regulation of macrophage activation	GO:0043031	0.0464077	1.33341	18	128	2	21092	LDLR,ZC3H12A
GO:BP	regulation of epidermal cell differentiation	GO:0045604	0.046597	1.33164	58	128	3	21092	IL20,CYP27B1,ZFP36
GO:BP	pattern recognition receptor signaling pathway	GO:0002221	0.0469636	1.32824	184	128	5	21092	IRAK2,TNIP3,SCIMP,OTUD4,HSPD1
GO:BP	T cell activation involved in immune response	GO:0002286	0.04806	1.31822	116	128	4	21092	ANXA1,SMAD7,ZC3H12A,IL4R
GO:BP	positive regulation of T cell differentiation	GO:0045582	0.04806	1.31822	116	128	4	21092	VNN1,ANXA1,SOCS1,IL4R
GO:BP	wound healing	GO:0042060	0.0483384	1.31571	441	128	8	21092	CYR61,PLAT,IL24,NRG1,PAPSS2,ANXA1,PDPN,CD9
GO:BP	negative regulation of polynucleotide adenylyltransferase activity	GO:1904246	0.048378	1.31535	1	128	1	21092	ZFP36
GO:BP	regulation of myofibroblast contraction	GO:1904328	0.048378	1.31535	1	128	1	21092	PDPN
GO:BP	positive regulation of peptidase activity	GO:0010952	0.048378	1.31535	187	128	5	21092	CYR61,PML,PMAIP1,HSPD1,BAK1
GO:BP	positive regulation of chaperone-mediated autophagy	GO:1904716	0.048378	1.31535	1	128	1	21092	PLK3
GO:BP	regulation of spongiotrophoblast cell proliferation	GO:0060721	0.048378	1.31535	1	128	1	21092	PHLDA2
GO:BP	intrinsic apoptotic signaling pathway in response to osmotic stress by p53 class mediator	GO:1990127	0.048378	1.31535	1	128	1	21092	BDKRB2
GO:BP	pre-mRNA catabolic process	GO:1990261	0.048378	1.31535	1	128	1	21092	ZPR1
GO:BP	slow axonal transport	GO:1990832	0.048378	1.31535	1	128	1	21092	HSPA8
GO:BP	response to hormone	GO:0009725	0.048378	1.31535	857	128	12	21092	FOSB,SPP1,PLAT,FOSL1,SOCS3,HSPA8,EGR1,ANXA1,SOCS1,CYP27B1,ZFP36,IL4R
GO:BP	collateral sprouting of intact axon in response to injury	GO:0048673	0.048378	1.31535	1	128	1	21092	SPP1
GO:BP	detection of stimulus	GO:0051606	0.048378	1.31535	646	128	10	21092	OR8G5,OR8D1,TAS2R46,TAS2R45,OR8B3,TAS2R31,OR8B12,OR8G1,OR5L2,OR11H2
GO:BP	notochord cell development	GO:0060035	0.048378	1.31535	1	128	1	21092	EPHA2
GO:BP	positive regulation of intrinsic apoptotic signaling pathway	GO:2001244	0.048378	1.31535	60	128	3	21092	VNN1,PMAIP1,MCL1
GO:BP	chaperone-mediated autophagy translocation complex disassembly	GO:1904764	0.048378	1.31535	1	128	1	21092	HSPA8
GO:BP	regulation of collateral sprouting of intact axon in response to injury	GO:0048683	0.048378	1.31535	1	128	1	21092	SPP1
GO:BP	notochord cell differentiation	GO:0060034	0.048378	1.31535	1	128	1	21092	EPHA2
GO:BP	regulation of chondrocyte hypertrophy	GO:1903041	0.048378	1.31535	1	128	1	21092	SMAD7
GO:BP	regulation of translation in response to oxidative stress	GO:0043556	0.048378	1.31535	1	128	1	21092	PML
GO:BP	negative regulation of chemotaxis	GO:0050922	0.048378	1.31535	61	128	3	21092	CCL2,ST6GAL1,DUSP1
GO:BP	negative regulation of collagen binding	GO:0033342	0.048378	1.31535	1	128	1	21092	GTPBP4
GO:BP	negative regulation of translation in response to oxidative stress	GO:0032938	0.048378	1.31535	1	128	1	21092	PML
GO:BP	toll-like receptor TLR1:TLR2 signaling pathway	GO:0038123	0.048378	1.31535	1	128	1	21092	SCIMP
GO:BP	positive regulation of glomerular metanephric mesangial cell proliferation	GO:0072303	0.048378	1.31535	1	128	1	21092	EGR1
GO:BP	intussusceptive angiogenesis	GO:0002041	0.048378	1.31535	1	128	1	21092	CYR61
GO:BP	modulation by host of viral genome replication	GO:0044827	0.048378	1.31535	19	128	2	21092	HSPA8,ZC3H12A
GO:BP	positive regulation of chondrocyte hypertrophy	GO:1903043	0.048378	1.31535	1	128	1	21092	SMAD7
GO:BP	miRNA transcription	GO:0061614	0.048378	1.31535	61	128	3	21092	FOSL1,JUN,EGR1
GO:BP	regulation of deadenylation-independent decapping of nuclear-transcribed mRNA	GO:1901834	0.048378	1.31535	1	128	1	21092	ZFP36
GO:BP	negative regulation of adaptive immune response	GO:0002820	0.048378	1.31535	60	128	3	21092	SMAD7,ZC3H12A,IL4R
GO:BP	regulation of cell proliferation involved in embryonic placenta development	GO:0060723	0.048378	1.31535	1	128	1	21092	PHLDA2
GO:BP	pantothenate transmembrane transport	GO:0015887	0.048378	1.31535	1	128	1	21092	SLC5A6
GO:BP	macromolecule biosynthetic process	GO:0009059	0.048378	1.31535	4801	128	42	21092	FOSB,CYR61,SPP1,FOSL1,HAS3,ATF3,SSX4B,JUN,NRG1,HSPA8,EGR1,PML,SSX2B,HSPH1,CCL2,RPS16,SMAD7,ZC3H12A,POLR1B,IRAK2,RFX2,ST6GAL1,TNIP3,PPP1R3C,NCOA7,PMM2,FOXD4L5,NUP98,TRIB1,TGIF1,PPRC1,HS3ST1,ZFP36,RASD1,ZNF593,HS3ST3B1,B4GALT5,HIVEP3,E2F6,ZPR1,PLK3,RPL28
GO:BP	regulation of intrinsic apoptotic signaling pathway in response to osmotic stress by p53 class mediator	GO:1902238	0.048378	1.31535	1	128	1	21092	BDKRB2
GO:BP	negative regulation of intrinsic apoptotic signaling pathway in response to osmotic stress by p53 class mediator	GO:1902239	0.048378	1.31535	1	128	1	21092	BDKRB2
GO:BP	negative regulation of collateral sprouting of intact axon in response to injury	GO:0048685	0.048378	1.31535	1	128	1	21092	SPP1
GO:BP	positive regulation of deadenylation-independent decapping of nuclear-transcribed mRNA	GO:1901835	0.048378	1.31535	1	128	1	21092	ZFP36
GO:BP	regulation of miRNA transcription	GO:1902893	0.048378	1.31535	60	128	3	21092	FOSL1,JUN,EGR1
GO:BP	cellular response to topologically incorrect protein	GO:0035967	0.0489714	1.31006	120	128	4	21092	ATF3,HSPA8,HSPD1,BAK1
GO:BP	negative regulation of immune effector process	GO:0002698	0.0489714	1.31006	120	128	4	21092	ANXA1,SMAD7,ZC3H12A,IL4R
GO:BP	growth	GO:0040007	0.0489884	1.30991	972	128	13	21092	SPP1,SOCS3,NRG1,PML,DUSP6,ANXA1,SMAD7,PHLDA2,SOCS1,CYP27B1,OLFM1,CD9,ZPR1
GO:BP	regulation of ossification	GO:0030278	0.0496213	1.30433	121	128	4	21092	CYR61,SMAD7,CYP27B1,SGMS2
GO:BP	regulation of cell cycle G1/S phase transition	GO:1902806	0.0496213	1.30433	192	128	5	21092	PML,CCL2,ANXA1,ADAMTS1,PLK3
GO:BP	mitotic cell cycle phase transition	GO:0044772	0.0496213	1.30433	451	128	8	21092	PML,CCL2,ANXA1,ADAMTS1,E2F6,DUSP1,ZPR1,PLK3
GO:BP	G protein-coupled receptor signaling pathway, coupled to cyclic nucleotide second messenger	GO:0007187	0.0496213	1.30433	62	128	3	21092	CCL2,ANXA1,HRH2
GO:BP	regulation of adaptive immune response	GO:0002819	0.0496213	1.30433	192	128	5	21092	ANXA1,SMAD7,ZC3H12A,HSPD1,IL4R
GO:BP	regeneration	GO:0031099	0.0496213	1.30433	192	128	5	21092	SPP1,JUN,ANXA1,CD9,BAK1
GO:BP	cellular response to arsenic-containing substance	GO:0071243	0.0498797	1.30208	20	128	2	21092	ATF3,ZC3H12A
GO:BP	negative regulation of leukocyte chemotaxis	GO:0002689	0.0498797	1.30208	20	128	2	21092	CCL2,DUSP1
GO:BP	regulation of calcium ion transport into cytosol	GO:0010522	0.0498797	1.30208	20	128	2	21092	PML,BAK1
GO:BP	DNA damage response, signal transduction by p53 class mediator resulting in cell cycle arrest	GO:0006977	0.0498797	1.30208	20	128	2	21092	PML,PLK3
