# Supplementary material for: Allergen sensitization stratifies IL-31 production by memory T cells in atopic dermatitis patients
Source: Front Immunol. 2023 Mar 13;14:1124018. doi: 10.3389/fimmu.2023.1124018 (PMC10040786; doi:10.3389/fimmu.2023.1124018)
Supplement: Supplementary file 14 [file Table_5.xlsx]

## Sheet: Table S5
Table S5. Functional enrichment of all up-regulated genes in group 2 of patients with GO database.
source	term_name	term_id	adjusted_p_value	negative_log10_of_adjusted_p_value	term_size	query_size	intersection_size	effective_domain_size	intersections
GO:BP	anatomical structure morphogenesis	GO:0009653	0.0220093	1.65739	2722	64	21	21092	IRX5,CD36,NEXN,SEMA3C,GJA1,WDR72,ACVR2A,FBLN1,WARS2,ERAP1,ROBO2,RND2,NEBL,RAB3GAP1,KANK1,ATG9B,THBS2,BRWD1,SLITRK4,CNTN1,TBX5
GO:BP	developmental process	GO:0032502	0.0220093	1.65739	6424	64	35	21092	IRX5,CD36,NEXN,SEMA3C,GJA1,WDR72,PGRMC2,ACVR2A,KAT2B,DEFB1,FBLN1,WARS2,HOXC6,SLC18A2,NBR1,ERAP1,TRPS1,ROBO2,RND2,NEBL,FAXDC2,NAV3,FGF14,RAB3GAP1,KANK1,ATG9B,THBS2,NPR2,ARL4A,ADCYAP1,BRWD1,SLITRK4,PTER,CNTN1,TBX5
GO:BP	anatomical structure development	GO:0048856	0.0220093	1.65739	5836	64	34	21092	IRX5,CD36,NEXN,SEMA3C,GJA1,WDR72,PGRMC2,ACVR2A,KAT2B,DEFB1,FBLN1,WARS2,HOXC6,SLC18A2,NBR1,ERAP1,TRPS1,ROBO2,RND2,NEBL,FAXDC2,NAV3,FGF14,RAB3GAP1,KANK1,ATG9B,THBS2,NPR2,ADCYAP1,BRWD1,SLITRK4,PTER,CNTN1,TBX5
GO:BP	regulation of multicellular organismal process	GO:0051239	0.0220093	1.65739	2753	64	21	21092	CD36,SEMA3C,LTBP1,GJA1,ACVR2A,CORIN,KAT2B,FBLN1,WARS2,NBR1,ERAP1,TRPS1,ROBO2,RND2,FAXDC2,NAV3,THBS2,ADCYAP1,SLITRK4,IL37,TBX5
GO:BP	negative regulation of locomotion	GO:0040013	0.0279104	1.55423	339	64	7	21092	SEMA3C,GJA1,FBLN1,ROBO2,NAV3,KANK1,TBX5
GO:BP	regulation of developmental process	GO:0050793	0.0326071	1.48669	2499	64	19	21092	CD36,SEMA3C,GJA1,ACVR2A,KAT2B,FBLN1,WARS2,NBR1,ERAP1,TRPS1,ROBO2,RND2,FAXDC2,KANK1,THBS2,NPR2,BRWD1,SLITRK4,TBX5
GO:BP	cyclic-nucleotide-mediated signaling	GO:0019935	0.0384152	1.4155	87	64	4	21092	CD36,DEFB1,NPR2,ADCYAP1
GO:BP	multicellular organism development	GO:0007275	0.0400328	1.39758	4823	64	28	21092	IRX5,NEXN,SEMA3C,GJA1,ACVR2A,KAT2B,FBLN1,WARS2,HOXC6,SLC18A2,NBR1,ERAP1,TRPS1,ROBO2,RND2,NEBL,FAXDC2,NAV3,FGF14,RAB3GAP1,KANK1,ATG9B,THBS2,NPR2,ADCYAP1,SLITRK4,CNTN1,TBX5
